# Supplementary material for: Shift in vacuolar to cytosolic regime of infecting Salmonella from a dual proteome perspective
Source: PLoS Pathog. 2023 Aug 3;19(8):e1011183. doi: 10.1371/journal.ppat.1011183 (PMC10426988; doi:10.1371/journal.ppat.1011183)
Supplement: S1 Table — S. Typhimurium infected human HeLa cells were analysed to monitor quantitative differences in steady-state protein expression levels at 2, 4, 8, 16 and 24 hpi in biological quadruplicates. UniProt database primary accession number, UniProt entry (name), gene name, corresponding protein description and sequence, molecular protein weight, number of (razor/unique) peptides identified, (razor/unique) sequence coverage, score, log2-transformed LFQ protein intensities, GO annotation and keywords, MS/MS counts and sequence length(s) are given. Ranking is done alphabetically according to protein names. (XLSX) [file ppat.1011183.s009.xlsx]

## Sheet: Table_S1
T: Entry	T: Gene names (primary )	T: Gene names (ordered locus )	T: Majority protein IDs	T: Gene names	T: Protein names	Ctrl-1	Ctrl-2	Ctrl-3	Ctrl-4	2hpi-1	2hpi-2	2hpi-3	2hpi-4	4hpi-1	4hpi-2	4hpi-3	4hpi-4	8hpi-1	8hpi-2	8hpi-3	8hpi-4	16hpi-1	16hpi-2	16hpi-3	16hpi-4	24hpi-1	24hpi-2	24hpi-3	24hpi-4	C: Gene ontology (biological process)	C: Gene ontology (cellular component)	C: Gene ontology (molecular function)	C: Species	C: Transmembrane	C: Keywords	C: Annotation	C: Gene ontology (GO)	C: Subcellular location [CC]	N: Peptides	N: Razor + unique peptides	N: Unique peptides	N: Sequence coverage [%]	N: Unique + razor sequence coverage [%]	N: Unique sequence coverage [%]	N: Mol. weight [kDa]	N: Q-value	N: Score	N: Intensity	N: MS/MS count
Q9C0C9;K7ES11	UBE2O;UBE2O		UBE2O_HUMAN;K7ES11_HUMAN	UBE2O KIAA1734;UBE2O	(E3-independent) E2 ubiquitin-conjugating enzyme (EC 2.3.2.24) (E2/E3 hybrid ubiquitin-protein ligase UBE2O) (Ubiquitin carrier protein O) (Ubiquitin-conjugating enzyme E2 O) (Ubiquitin-conjugating enzyme E2 of 230 kDa) (Ubiquitin-conjugating enzyme E2-230K) (Ubiquitin-protein ligase O);(E3-independent) E2 ubiquitin-conjugating enzyme (Fragment)	26.8675	26.9787	26.6348	26.7781	26.1645	26.2087	26.1818	26.1266	25.5039	26.0357	25.9031	26.1323	25.9898	26.1498	25.775	26.1295	26.0369	26.4817	26.3749	26.3958	26.2797	26.5333	26.2156	26.1959	negative regulation of apoptotic process [GO:0043066];positive regulation of BMP signaling pathway [GO:0030513];protein K63-linked ubiquitination [GO:0070534];protein monoubiquitination [GO:0006513];retrograde transport, endosome to Golgi [GO:0042147];ubiquitin-dependent protein catabolic process [GO:0006511]	cytoplasm [GO:0005737];cytosol [GO:0005829];nuclear body [GO:0016604];nucleoplasm [GO:0005654];nucleus [GO:0005634]	ATP binding [GO:0005524];cysteine-type endopeptidase inhibitor activity [GO:0004869];RNA binding [GO:0003723];ubiquitin conjugating enzyme activity [GO:0061631];ubiquitin protein ligase activity [GO:0061630];ubiquitin-protein transferase activity [GO:0004842]	HUMAN		ATP-binding;Coiled coil;Complete proteome;Cytoplasm;Nucleotide-binding;Nucleus;Phosphoprotein;Polymorphism;Proteomics identification;Reference proteome;Transferase;Transport;Ubl conjugation;Ubl conjugation pathway	1 out of 5;5 out of 5	ATP binding [GO:0005524];cysteine-type endopeptidase inhibitor activity [GO:0004869];cytoplasm [GO:0005737];cytosol [GO:0005829];negative regulation of apoptotic process [GO:0043066];nuclear body [GO:0016604];nucleoplasm [GO:0005654];nucleus [GO:0005634];positive regulation of BMP signaling pathway [GO:0030513];protein K63-linked ubiquitination [GO:0070534];protein monoubiquitination [GO:0006513]…	SUBCELLULAR LOCATION: Cytoplasm {ECO:0000269|PubMed:24703950}. Nucleus {ECO:0000269|PubMed:24703950}. Note=Mainly localizes to the cytoplasm.	20	20	20	18.7	18.7	18.7	141.29	0	45.414	3792000000	83
Q8TB40	ABHD4		ABHD4_HUMAN	ABHD4	(Lyso)-N-acylphosphatidylethanolamine lipase (EC 3.1.1.-) (Alpha/beta hydrolase domain-containing protein 4) (Abhydrolase domain-containing protein 4) (Alpha/beta-hydrolase 4)	NaN	NaN	NaN	NaN	NaN	NaN	26.1099	NaN	NaN	NaN	NaN	NaN	NaN	NaN	NaN	25.8746	NaN	NaN	26.2541	NaN	NaN	NaN	NaN	26.0996	lipid catabolic process [GO:0016042];lipid homeostasis [GO:0055088];N-acylphosphatidylethanolamine metabolic process [GO:0070292];phosphatidylethanolamine acyl-chain remodeling [GO:0036152]	endoplasmic reticulum membrane [GO:0005789];lipid droplet [GO:0005811]	carboxylic ester hydrolase activity [GO:0052689];hydrolase activity [GO:0016787]	HUMAN		Alternative splicing;Complete proteome;Hydrolase;Lipid degradation;Lipid metabolism;Reference proteome	5 out of 5	carboxylic ester hydrolase activity [GO:0052689];endoplasmic reticulum membrane [GO:0005789];hydrolase activity [GO:0016787];lipid catabolic process [GO:0016042];lipid droplet [GO:0005811];lipid homeostasis [GO:0055088];N-acylphosphatidylethanolamine metabolic process [GO:0070292];phosphatidylethanolamine acyl-chain remodeling [GO:0036152]		7	7	7	34.5	34.5	34.5	38.794	0.00017562	3.8185	1053200000	23
O14874;H3BTL2;H3BS02	BCKDK;BCKDK;BCKDK		BCKD_HUMAN;H3BTL2_HUMAN;H3BS02_HUMAN	BCKDK;BCKDK;BCKDK	[3-methyl-2-oxobutanoate dehydrogenase [lipoamide]] kinase, mitochondrial (EC 2.7.11.4) (Branched-chain alpha-ketoacid dehydrogenase kinase) (BCKD-kinase) (BCKDHKIN);Protein-serine/threonine kinase (EC 2.7.11.-) (Fragment);Protein-serine/threonine kinase (EC 2.7.11.-)	23.3758	NaN	NaN	23.8024	NaN	23.4822	24.0417	23.432	NaN	23.4271	23.599	23.495	NaN	NaN	23.219	23.1189	NaN	24.0116	NaN	23.8699	24.1894	24.7399	24.6405	24.1133	branched-chain amino acid catabolic process [GO:0009083];cellular amino acid catabolic process [GO:0009063];phosphorylation [GO:0016310]	mitochondrial alpha-ketoglutarate dehydrogenase complex [GO:0005947];mitochondrial matrix [GO:0005759];mitochondrion [GO:0005739]	[3-methyl-2-oxobutanoate dehydrogenase (acetyl-transferring)] kinase activity [GO:0047323];ATP binding [GO:0005524];kinase activity [GO:0016301];protein kinase activity [GO:0004672];protein serine/threonine kinase activity [GO:0004674]	HUMAN		Acetylation;Alternative splicing;ATP-binding;Autism;Autism spectrum disorder;Complete proteome;Disease mutation;Kinase;Mitochondrion;Nucleotide-binding;Phosphoprotein;Proteomics identification;Reference proteome;Transferase;Transit peptide	2 out of 5;5 out of 5	[3-methyl-2-oxobutanoate dehydrogenase (acetyl-transferring)] kinase activity [GO:0047323];ATP binding [GO:0005524];branched-chain amino acid catabolic process [GO:0009083];cellular amino acid catabolic process [GO:0009063];kinase activity [GO:0016301];mitochondrial alpha-ketoglutarate dehydrogenase complex [GO:0005947];mitochondrial matrix [GO:0005759];mitochondrion [GO:0005739];phosphorylation …	SUBCELLULAR LOCATION: Mitochondrion matrix {ECO:0000256|RuleBase:RU366032}.;SUBCELLULAR LOCATION: Mitochondrion matrix. Mitochondrion {ECO:0000269|PubMed:24449431}.	8	8	6	32.8	32.8	28.4	46.36	0	18.096	549890000	32
Q8TDZ2	MICAL1		MICA1_HUMAN	MICAL1 MICAL NICAL	[F-actin]-monooxygenase MICAL1 (EC 1.14.13.225) (Molecule interacting with CasL protein 1) (MICAL-1) (NEDD9-interacting protein with calponin homology and LIM domains)	25.1256	NaN	24.9283	24.559	23.2483	24.2415	24.7237	23.8316	NaN	23.4406	NaN	23.6921	NaN	23.9853	NaN	NaN	23.9307	24.4541	24.844	24.678	24.7969	24.5765	25.6204	24.1779	actin filament bundle assembly [GO:0051017];actin filament depolymerization [GO:0030042];blood coagulation [GO:0007596];cytoskeleton organization [GO:0007010];negative regulation of cysteine-type endopeptidase activity involved in apoptotic process [GO:0043154];negative regulation of protein phosphorylation [GO:0001933];oxidation-reduction process [GO:0055114];regulation of regulated secretory pa…	actin cytoskeleton [GO:0015629];cytoplasm [GO:0005737];cytosol [GO:0005829];hippocampal mossy fiber expansion [GO:1990026];intercellular bridge [GO:0045171];intermediate filament [GO:0005882];midbody [GO:0030496];plasma membrane [GO:0005886]	actin binding [GO:0003779];actin filament binding [GO:0051015];FAD binding [GO:0071949];metal ion binding [GO:0046872];NAD(P)H oxidase activity [GO:0016174];oxidoreductase activity, acting on paired donors, with incorporation or reduction of molecular oxygen, NAD(P)H as one donor, and incorporation of one atom of oxygen [GO:0016709];protein kinase binding [GO:0019901];Rab GTPase binding [GO:00171…	HUMAN		3D-structure;Actin-binding;Alternative splicing;Coiled coil;Complete proteome;Cytoplasm;Cytoskeleton;FAD;Flavoprotein;LIM domain;Metal-binding;Monooxygenase;NADP;Oxidoreductase;Phosphoprotein;Polymorphism;Reference proteome;Zinc	5 out of 5	actin binding [GO:0003779];actin cytoskeleton [GO:0015629];actin filament binding [GO:0051015];actin filament bundle assembly [GO:0051017];actin filament depolymerization [GO:0030042];blood coagulation [GO:0007596];cytoplasm [GO:0005737];cytoskeleton organization [GO:0007010];cytosol [GO:0005829];FAD binding [GO:0071949];hippocampal mossy fiber expansion [GO:1990026];intercellular bridge [GO:0045…	SUBCELLULAR LOCATION: Cytoplasm. Cytoplasm, cytoskeleton. Midbody {ECO:0000269|PubMed:28230050}. Note=Accumulates transiently at the abscission site before abscission occurs. {ECO:0000269|PubMed:28230050}.	6	6	6	8.7	8.7	8.7	117.87	0	7.2738	828530000	28
A0A2R8YFA9;O94851	MICAL2;MICAL2		A0A2R8YFA9_HUMAN;MICA2_HUMAN	MICAL2;MICAL2 KIAA0750 MICAL2PV1 MICAL2PV2	[F-actin]-monooxygenase MICAL2;[F-actin]-monooxygenase MICAL2 (EC 1.14.13.225) (Molecule interacting with CasL protein 2) (MICAL-2)	26.7158	27.3527	27.0395	27.5678	26.3703	27.4731	26.095	27.1831	27.5909	27.1702	27.1923	27.0423	27.328	27.4184	27.5956	26.7301	26.2312	26.5918	25.657	26.016	25.5212	26.013	26.1842	26.1217	actin cytoskeleton organization [GO:0030036];actin filament depolymerization [GO:0030042];cytoskeleton organization [GO:0007010];heart development [GO:0007507];heart looping [GO:0001947];oxidation-reduction process [GO:0055114];positive regulation of transcription via serum response element binding [GO:0010735];sulfur oxidation [GO:0019417]	filamentous actin [GO:0031941];microtubule organizing center [GO:0005815];nucleus [GO:0005634]	actin binding [GO:0003779];FAD binding [GO:0071949];metal ion binding [GO:0046872];NAD(P)H oxidase activity [GO:0016174];NADPH:sulfur oxidoreductase activity [GO:0043914];oxidoreductase activity [GO:0016491];oxidoreductase activity, acting on paired donors, with incorporation or reduction of molecular oxygen, NAD(P)H as one donor, and incorporation of one atom of oxygen [GO:0016709]	HUMAN		3D-structure;Actin-binding;Alternative splicing;Coiled coil;Complete proteome;FAD;Flavoprotein;LIM domain;Metal-binding;Monooxygenase;NADP;Nucleus;Oxidoreductase;Phosphoprotein;Polymorphism;Proteomics identification;Reference proteome;Zinc	2 out of 5;5 out of 5	actin binding [GO:0003779];actin cytoskeleton organization [GO:0030036];actin filament depolymerization [GO:0030042];cytoskeleton organization [GO:0007010];FAD binding [GO:0071949];filamentous actin [GO:0031941];heart development [GO:0007507];heart looping [GO:0001947];metal ion binding [GO:0046872];microtubule organizing center [GO:0005815];NAD(P)H oxidase activity [GO:0016174];NADPH:sulfur oxid…	SUBCELLULAR LOCATION: Nucleus {ECO:0000269|PubMed:24440334}.	27	27	24	26	26	23.6	219.06	0.0093444	1.4848	6103700000	127
Q7RTP6	MICAL3		MICA3_HUMAN	MICAL3 KIAA0819 KIAA1364	[F-actin]-monooxygenase MICAL3 (EC 1.14.13.225) (Molecule interacting with CasL protein 3) (MICAL-3)	25.0523	24.0414	25.102	24.5509	24.6108	24.4857	23.9411	24.2439	24.3983	24.7091	24.6023	24.6748	24.0523	24.5306	25.0312	24.5179	24.0963	23.8032	24.3558	23.9193	23.7559	23.8311	24.0876	24.8273	actin cytoskeleton organization [GO:0030036];actin filament depolymerization [GO:0030042];cell cycle [GO:0007049];cell division [GO:0051301];cytoskeleton organization [GO:0007010];exocytosis [GO:0006887];oxidation-reduction process [GO:0055114]	cell cortex [GO:0005938];cell projection [GO:0042995];cytosol [GO:0005829];filamentous actin [GO:0031941];Flemming body [GO:0090543];intercellular bridge [GO:0045171];microtubule organizing center [GO:0005815];nucleoplasm [GO:0005654];nucleus [GO:0005634];plasma membrane [GO:0005886];spindle [GO:0005819]	actin binding [GO:0003779];FAD binding [GO:0071949];metal ion binding [GO:0046872];oxidoreductase activity, acting on paired donors, with incorporation or reduction of molecular oxygen, NAD(P)H as one donor, and incorporation of one atom of oxygen [GO:0016709];Rab GTPase binding [GO:0017137]	HUMAN		3D-structure;Actin-binding;Alternative splicing;Cell cycle;Cell division;Cell projection;Coiled coil;Complete proteome;Cytoplasm;Cytoskeleton;Exocytosis;FAD;Flavoprotein;LIM domain;Metal-binding;Monooxygenase;NADP;Nucleus;Oxidoreductase;Phosphoprotein;Polymorphism;Reference proteome;Zinc	5 out of 5	actin binding [GO:0003779];actin cytoskeleton organization [GO:0030036];actin filament depolymerization [GO:0030042];cell cortex [GO:0005938];cell cycle [GO:0007049];cell division [GO:0051301];cell projection [GO:0042995];cytoskeleton organization [GO:0007010];cytosol [GO:0005829];exocytosis [GO:0006887];FAD binding [GO:0071949];filamentous actin [GO:0031941];Flemming body [GO:0090543];intercellu…	SUBCELLULAR LOCATION: Cytoplasm {ECO:0000269|PubMed:15694364}. Cytoplasm, cell cortex {ECO:0000269|PubMed:21596566}. Cytoplasm, cytoskeleton {ECO:0000269|PubMed:15694364}. Nucleus {ECO:0000269|PubMed:24440334}. Midbody {ECO:0000269|PubMed:27528609}. Cytoplasm, cytoskeleton, spindle {ECO:0000269|PubMed:27528609}. Cytoplasm, cytoskeleton, cilium basal body {ECO:0000305|PubMed:26485645}. Note=Mainly…	24	23	11	15.9	15.2	8	224.29	0.00017969	4.238	947820000	48
Q15118	PDK1		PDK1_HUMAN	PDK1 PDHK1	[Pyruvate dehydrogenase (acetyl-transferring)] kinase isozyme 1, mitochondrial (EC 2.7.11.2) (Pyruvate dehydrogenase kinase isoform 1) (PDH kinase 1)	25.3893	NaN	NaN	NaN	NaN	25.3258	25.4073	25.4337	25.0498	24.9083	25.1126	25.2735	24.8691	NaN	25.6548	25.2547	25.0131	NaN	25.9368	25.0447	26.1178	26.1832	26.0019	25.8467	cell population proliferation [GO:0008283];glucose metabolic process [GO:0006006];hypoxia-inducible factor-1alpha signaling pathway [GO:0097411];intrinsic apoptotic signaling pathway in response to oxidative stress [GO:0008631];regulation of acetyl-CoA biosynthetic process from pyruvate [GO:0010510];regulation of glucose metabolic process [GO:0010906]	mitochondrial matrix [GO:0005759];mitochondrial pyruvate dehydrogenase complex [GO:0005967];mitochondrion [GO:0005739];nucleolus [GO:0005730];nucleoplasm [GO:0005654]	ATP binding [GO:0005524];protein kinase activity [GO:0004672];pyruvate dehydrogenase (acetyl-transferring) kinase activity [GO:0004740]	HUMAN		3D-structure;Alternative splicing;ATP-binding;Carbohydrate metabolism;Complete proteome;Glucose metabolism;Kinase;Mitochondrion;Nucleotide-binding;Phosphoprotein;Polymorphism;Reference proteome;Transferase;Transit peptide	5 out of 5	ATP binding [GO:0005524];cell population proliferation [GO:0008283];glucose metabolic process [GO:0006006];hypoxia-inducible factor-1alpha signaling pathway [GO:0097411];intrinsic apoptotic signaling pathway in response to oxidative stress [GO:0008631];mitochondrial matrix [GO:0005759];mitochondrial pyruvate dehydrogenase complex [GO:0005967];mitochondrion [GO:0005739];nucleolus [GO:0005730];nucl…	SUBCELLULAR LOCATION: Mitochondrion matrix {ECO:0000269|PubMed:22195962}.	8	7	4	25.7	25.7	12.6	49.244	0	10.183	1555100000	41
Q15120	PDK3		PDK3_HUMAN	PDK3 PDHK3	[Pyruvate dehydrogenase (acetyl-transferring)] kinase isozyme 3, mitochondrial (EC 2.7.11.2) (Pyruvate dehydrogenase kinase isoform 3)	NaN	NaN	NaN	NaN	NaN	24.909	24.8259	24.8706	25.0645	24.5637	NaN	25.427	NaN	NaN	NaN	NaN	24.928	NaN	NaN	NaN	NaN	24.8644	NaN	NaN	cellular response to fatty acid [GO:0071398];cellular response to glucose stimulus [GO:0071333];glucose metabolic process [GO:0006006];hypoxia-inducible factor-1alpha signaling pathway [GO:0097411];peptidyl-serine phosphorylation [GO:0018105];peroxisome proliferator activated receptor signaling pathway [GO:0035357];regulation of acetyl-CoA biosynthetic process from pyruvate [GO:0010510];regulatio…	cell [GO:0005623];mitochondrial matrix [GO:0005759];mitochondrion [GO:0005739];nucleolus [GO:0005730]	ATP binding [GO:0005524];protein kinase activity [GO:0004672];protein serine/threonine kinase activity [GO:0004674];pyruvate dehydrogenase (acetyl-transferring) kinase activity [GO:0004740]	HUMAN		3D-structure;Alternative splicing;ATP-binding;Carbohydrate metabolism;Charcot-Marie-Tooth disease;Complete proteome;Disease mutation;Glucose metabolism;Kinase;Mitochondrion;Neurodegeneration;Neuropathy;Nucleotide-binding;Polymorphism;Reference proteome;Transferase;Transit peptide	5 out of 5	ATP binding [GO:0005524];cell [GO:0005623];cellular response to fatty acid [GO:0071398];cellular response to glucose stimulus [GO:0071333];glucose metabolic process [GO:0006006];hypoxia-inducible factor-1alpha signaling pathway [GO:0097411];mitochondrial matrix [GO:0005759];mitochondrion [GO:0005739];nucleolus [GO:0005730];peptidyl-serine phosphorylation [GO:0018105];peroxisome proliferator activ…	SUBCELLULAR LOCATION: Mitochondrion matrix.	9	9	8	30.5	30.5	30.5	46.938	0.0011213	2.4348	927350000	24
Q9P0J1;E5RIV4	PDP1;PDP1		PDP1_HUMAN;E5RIV4_HUMAN	PDP1 PDP PPM2C;PDP1	[Pyruvate dehydrogenase [acetyl-transferring]]-phosphatase 1, mitochondrial (PDP 1) (EC 3.1.3.43) (Protein phosphatase 2C) (Pyruvate dehydrogenase phosphatase catalytic subunit 1) (PDPC 1);[Pyruvate dehydrogenase [acetyl-transferring]]-phosphatase 1, mitochondrial (Fragment)	23.6904	NaN	23.5266	NaN	23.5384	23.629	23.6626	23.4723	23.2734	23.1378	23.1268	23.4955	23.3801	24.0267	23.5822	23.7282	24.6853	24.9739	24.416	24.3482	25.2487	25.4677	25.401	25.2914	peptidyl-threonine dephosphorylation [GO:0035970];positive regulation of pyruvate dehydrogenase activity [GO:1904184];regulation of acetyl-CoA biosynthetic process from pyruvate [GO:0010510]	mitochondrial matrix [GO:0005759];mitochondrion [GO:0005739]	[pyruvate dehydrogenase (lipoamide)] phosphatase activity [GO:0004741];cation binding [GO:0043169];magnesium-dependent protein serine/threonine phosphatase activity [GO:0004724];metal ion binding [GO:0046872];protein serine/threonine phosphatase activity [GO:0004722]	HUMAN		Acetylation;Alternative splicing;Calcium;Complete proteome;Disease mutation;Hydrolase;Magnesium;Metal-binding;Mitochondrion;Protein phosphatase;Proteomics identification;Reference proteome;Transit peptide	1 out of 5;5 out of 5	[pyruvate dehydrogenase (lipoamide)] phosphatase activity [GO:0004741];cation binding [GO:0043169];magnesium-dependent protein serine/threonine phosphatase activity [GO:0004724];metal ion binding [GO:0046872];mitochondrial matrix [GO:0005759];mitochondrion [GO:0005739];peptidyl-threonine dephosphorylation [GO:0035970];positive regulation of pyruvate dehydrogenase activity [GO:1904184];protein ser…	SUBCELLULAR LOCATION: Mitochondrion matrix {ECO:0000250}.	8	8	8	19.2	19.2	19.2	61.053	0	9.7812	777520000	45
A0A0H3NIK9	hisA	SL1344_2053	A0A0H3NIK9_SALTS	hisA SL1344_2053	1-(5-phosphoribosyl)-5-[(5-phosphoribosylamino)methylideneamino] imidazole-4-carboxamide isomerase (EC 5.3.1.16) (Phosphoribosylformimino-5-aminoimidazole carboxamide ribotide isomerase)	NaN	NaN	NaN	NaN	NaN	NaN	NaN	NaN	NaN	NaN	NaN	NaN	23.5211	23.7361	24.1185	24.2455	27.942	27.8042	27.3387	27.5522	28.8766	28.9981	28.0746	28.751	histidine biosynthetic process [GO:0000105]	cytoplasm [GO:0005737]	1-(5-phosphoribosyl)-5-[(5-phosphoribosylamino)methylideneamino]imidazole-4-carboxamide isomerase activity [GO:0003949]	SALTS		Amino-acid biosynthesis;Complete proteome;Cytoplasm;Histidine biosynthesis;Isomerase	2 out of 5	1-(5-phosphoribosyl)-5-[(5-phosphoribosylamino)methylideneamino]imidazole-4-carboxamide isomerase activity [GO:0003949];cytoplasm [GO:0005737];histidine biosynthetic process [GO:0000105]	SUBCELLULAR LOCATION: Cytoplasm {ECO:0000256|HAMAP-Rule:MF_01014, ECO:0000256|RuleBase:RU003658, ECO:0000256|SAAS:SAAS00345444}.	12	12	12	59.2	59.2	59.2	26.089	0	97.617	5105500000	76
A0A0G2JQN5;Q9BV57	ADI1;ADI1		MTND_HUMAN;A0A0G2JQN5_HUMAN	ADI1;ADI1 MTCBP1 HMFT1638	1,2-dihydroxy-3-keto-5-methylthiopentene dioxygenase (Fragment);1,2-dihydroxy-3-keto-5-methylthiopentene dioxygenase (EC 1.13.11.54) (Acireductone dioxygenase (Fe(2+)-requiring)) (ARD) (Fe-ARD) (Membrane-type 1 matrix metalloproteinase cytoplasmic tail-binding protein 1) (MTCBP-1) (Submergence-induced protein-like factor) (Sip-L)	26.7698	26.506	26.8191	26.4405	26.6339	26.6468	26.8191	26.9542	26.6901	26.5705	26.6751	26.7266	26.9228	26.7096	25.8403	26.7308	26.3363	26.2381	26.1118	25.6469	26.1045	26.2611	26.0929	25.973	L-methionine salvage from methylthioadenosine [GO:0019509];methionine metabolic process [GO:0006555]	cytoplasm [GO:0005737];cytosol [GO:0005829];nucleus [GO:0005634];plasma membrane [GO:0005886]	acireductone dioxygenase [iron(II)-requiring] activity [GO:0010309];iron ion binding [GO:0005506];oxidoreductase activity [GO:0016491]	HUMAN		3D-structure;Alternative splicing;Amino-acid biosynthesis;Cell membrane;Complete proteome;Cytoplasm;Dioxygenase;Direct protein sequencing;Iron;Membrane;Metal-binding;Methionine biosynthesis;Nucleus;Oxidoreductase;Proteomics identification;Reference proteome	1 out of 5;5 out of 5	acireductone dioxygenase [iron(II)-requiring] activity [GO:0010309];cytoplasm [GO:0005737];cytosol [GO:0005829];iron ion binding [GO:0005506];L-methionine salvage from methylthioadenosine [GO:0019509];methionine metabolic process [GO:0006555];nucleus [GO:0005634];oxidoreductase activity [GO:0016491];plasma membrane [GO:0005886]	Cytoplasmic side. Note=Localizes to the plasma membrane when complexed to MMP14.;Peripheral membrane protein;SUBCELLULAR LOCATION: Cytoplasm. Nucleus. Cell membrane	8	8	8	39.7	39.7	39.7	21.498	0	17.953	4294300000	112
Q04446;E9PGM4	GBE1;GBE1		GLGB_HUMAN;E9PGM4_HUMAN	GBE1;GBE1	1,4-alpha-glucan-branching enzyme (EC 2.4.1.18) (Brancher enzyme) (Glycogen-branching enzyme);1,4-alpha-glucan-branching enzyme	28.3509	28.8012	28.2169	28.3605	28.4682	28.4148	28.6903	28.6183	28.3926	28.4398	28.4235	28.5191	28.4489	28.3329	28.3923	28.629	28.3312	28.3167	28.266	28.1658	28.0513	28.1412	27.8457	28.1611	carbohydrate metabolic process [GO:0005975];generation of precursor metabolites and energy [GO:0006091];glycogen biosynthetic process [GO:0005978];glycogen metabolic process [GO:0005977]	cytosol [GO:0005829];extracellular exosome [GO:0070062]	1,4-alpha-glucan branching enzyme activity (using a glucosylated glycogenin as primer for glycogen synthesis) [GO:0102752];1,4-alpha-glucan branching enzyme activity [GO:0003844];cation binding [GO:0043169];hydrolase activity, hydrolyzing O-glycosyl compounds [GO:0004553]	HUMAN		3D-structure;Acetylation;Complete proteome;Disease mutation;Glycogen biosynthesis;Glycogen storage disease;Glycosyltransferase;Neuropathy;Phosphoprotein;Polymorphism;Proteomics identification;Reference proteome;Transferase	1 out of 5;5 out of 5	1,4-alpha-glucan branching enzyme activity (using a glucosylated glycogenin as primer for glycogen synthesis) [GO:0102752];1,4-alpha-glucan branching enzyme activity [GO:0003844];carbohydrate metabolic process [GO:0005975];cation binding [GO:0043169];cytosol [GO:0005829];extracellular exosome [GO:0070062];generation of precursor metabolites and energy [GO:0006091];glycogen biosynthetic process [G…		28	28	28	46	46	46	80.473	0	171.48	16125000000	424
A0A0H3NPH0	groES	SL1344_4266	A0A0H3NPH0_SALTS	groES groS SL1344_4266	10 kDa chaperonin (GroES protein) (Protein Cpn10)	22.4507	NaN	NaN	NaN	24.9894	24.6027	25.6512	24.9914	25.2419	25.2662	26.7227	26.6686	27.7391	27.3944	28.5658	28.8047	28.754	28.3336	29.0523	29.2225	28.4765	28.3245	29.6602	29.6603	protein folding [GO:0006457]	cytoplasm [GO:0005737]	ATP binding [GO:0005524]	SALTS		Chaperone;Complete proteome;Cytoplasm	2 out of 5	ATP binding [GO:0005524];cytoplasm [GO:0005737];protein folding [GO:0006457]	SUBCELLULAR LOCATION: Cytoplasm {ECO:0000256|HAMAP-Rule:MF_00580, ECO:0000256|SAAS:SAAS00735165}.	8	8	8	86.6	86.6	86.6	10.318	0	35.193	10803000000	127
P61604;B8ZZL8	HSPE1;HSPE1		CH10_HUMAN;B8ZZL8_HUMAN	HSPE1;HSPE1 hCG_21429	10 kDa heat shock protein, mitochondrial (Hsp10) (10 kDa chaperonin) (Chaperonin 10) (CPN10) (Early-pregnancy factor) (EPF);10 kDa heat shock protein, mitochondrial (Heat shock 10kDa protein 1 (Chaperonin 10), isoform CRA_b)	32.6006	32.7837	32.8445	32.8804	32.738	32.6822	32.7813	32.5225	32.6515	32.648	32.6505	32.5611	32.5687	32.426	32.6917	32.6347	32.6174	32.7649	32.9357	32.9392	32.6118	32.6096	33.064	33.0516	activation of cysteine-type endopeptidase activity involved in apoptotic process [GO:0006919];chaperone cofactor-dependent protein refolding [GO:0051085];osteoblast differentiation [GO:0001649];protein folding [GO:0006457];response to unfolded protein [GO:0006986]	extracellular exosome [GO:0070062];membrane [GO:0016020];mitochondrial matrix [GO:0005759];mitochondrion [GO:0005739]	ATP binding [GO:0005524];chaperone binding [GO:0051087];metal ion binding [GO:0046872];RNA binding [GO:0003723];unfolded protein binding [GO:0051082]	HUMAN		3D-structure;Acetylation;Chaperone;Complete proteome;Direct protein sequencing;Mitochondrion;Phosphoprotein;Proteomics identification;Reference proteome;Stress response	1 out of 5;5 out of 5	activation of cysteine-type endopeptidase activity involved in apoptotic process [GO:0006919];ATP binding [GO:0005524];chaperone binding [GO:0051087];chaperone cofactor-dependent protein refolding [GO:0051085];extracellular exosome [GO:0070062];membrane [GO:0016020];metal ion binding [GO:0046872];mitochondrial matrix [GO:0005759];mitochondrion [GO:0005739];osteoblast differentiation [GO:0001649];…	SUBCELLULAR LOCATION: Mitochondrion matrix.	21	21	10	91.2	91.2	47.1	10.932	0	144.07	323260000000	1491
A0A494C1M4;Q3SY69	ALDH1L2;ALDH1L2		A0A494C1M4_HUMAN;AL1L2_HUMAN	ALDH1L2;ALDH1L2	10-formyltetrahydrofolate dehydrogenase (EC 1.5.1.6);Mitochondrial 10-formyltetrahydrofolate dehydrogenase (Mitochondrial 10-FTHFDH) (mtFDH) (EC 1.5.1.6) (Aldehyde dehydrogenase family 1 member L2)	NaN	NaN	NaN	NaN	NaN	NaN	23.5169	NaN	NaN	NaN	NaN	NaN	NaN	NaN	NaN	NaN	NaN	NaN	NaN	NaN	NaN	NaN	23.4643	NaN	10-formyltetrahydrofolate catabolic process [GO:0009258];biosynthetic process [GO:0009058];folic acid metabolic process [GO:0046655];one-carbon metabolic process [GO:0006730]	cytoplasm [GO:0005737];extracellular exosome [GO:0070062];mitochondrial matrix [GO:0005759];mitochondrion [GO:0005739];nucleoplasm [GO:0005654]	aldehyde dehydrogenase (NAD+) activity [GO:0004029];formyltetrahydrofolate dehydrogenase activity [GO:0016155];hydroxymethyl-, formyl- and related transferase activity [GO:0016742];oxidoreductase activity, acting on the aldehyde or oxo group of donors, NAD or NADP as acceptor [GO:0016620]	HUMAN		Acetylation;Alternative splicing;Complete proteome;Mitochondrion;NADP;One-carbon metabolism;Oxidoreductase;Phosphopantetheine;Phosphoprotein;Proteomics identification;Reference proteome;Transit peptide	3 out of 5;5 out of 5	10-formyltetrahydrofolate catabolic process [GO:0009258];aldehyde dehydrogenase (NAD+) activity [GO:0004029];biosynthetic process [GO:0009058];cytoplasm [GO:0005737];extracellular exosome [GO:0070062];folic acid metabolic process [GO:0046655];formyltetrahydrofolate dehydrogenase activity [GO:0016155];hydroxymethyl-, formyl- and related transferase activity [GO:0016742];mitochondrial matrix [GO:00…	SUBCELLULAR LOCATION: Mitochondrion {ECO:0000269|PubMed:20498374}.	7	6	6	11.9	11.1	11.1	102.85	0	5.1418	348920000	13
Q15029	EFTUD2		U5S1_HUMAN	EFTUD2 KIAA0031 SNRP116	116 kDa U5 small nuclear ribonucleoprotein component (Elongation factor Tu GTP-binding domain-containing protein 2) (SNU114 homolog) (hSNU114) (U5 snRNP-specific protein, 116 kDa) (U5-116 kDa)	30.2641	30.0634	30.1284	29.7757	30.7445	30.557	30.451	30.6432	30.7233	30.7125	30.612	30.6083	30.7505	30.6987	30.4599	30.3861	30.673	30.6174	30.4173	30.3802	30.848	30.6542	30.4546	30.5248	cellular response to drug [GO:0035690];mRNA splicing, via spliceosome [GO:0000398];response to cocaine [GO:0042220]	Cajal body [GO:0015030];catalytic step 2 spliceosome [GO:0071013];cytosol [GO:0005829];intracellular membrane-bounded organelle [GO:0043231];membrane [GO:0016020];nuclear speck [GO:0016607];nucleoplasm [GO:0005654];nucleus [GO:0005634];ribonucleoprotein complex [GO:1990904];U2-type catalytic step 2 spliceosome [GO:0071007];U2-type precatalytic spliceosome [GO:0071005];U4/U6 x U5 tri-snRNP complex…	GTP binding [GO:0005525];GTPase activity [GO:0003924];RNA binding [GO:0003723];U5 snRNA binding [GO:0030623]	HUMAN		3D-structure;Acetylation;Alternative splicing;Complete proteome;Disease mutation;GTP-binding;Isopeptide bond;Mental retardation;mRNA processing;mRNA splicing;Nucleotide-binding;Nucleus;Phosphoprotein;Polymorphism;Reference proteome;Spliceosome;Ubl conjugation	5 out of 5	Cajal body [GO:0015030];catalytic step 2 spliceosome [GO:0071013];cellular response to drug [GO:0035690];cytosol [GO:0005829];GTP binding [GO:0005525];GTPase activity [GO:0003924];intracellular membrane-bounded organelle [GO:0043231];membrane [GO:0016020];mRNA splicing, via spliceosome [GO:0000398];nuclear speck [GO:0016607];nucleoplasm [GO:0005654];nucleus [GO:0005634];response to cocaine [GO:00…	SUBCELLULAR LOCATION: Nucleus {ECO:0000269|PubMed:20858735, ECO:0000269|PubMed:26912367, ECO:0000269|PubMed:28076346, ECO:0000269|PubMed:28502770, ECO:0000269|PubMed:28781166, ECO:0000269|PubMed:29301961, ECO:0000269|PubMed:29360106, ECO:0000269|PubMed:29361316, ECO:0000269|PubMed:30315277, ECO:0000269|PubMed:30705154}.	68	66	66	78.4	77.4	77.4	109.43	0	323.31	68202000000	1499
Q9NRX4	PHPT1		PHP14_HUMAN	PHPT1 PHP14 CGI-202 HSPC141	14 kDa phosphohistidine phosphatase (EC 3.9.1.3) (Phosphohistidine phosphatase 1) (PHPT1) (Protein histidine phosphatase) (PHP) (Protein janus-A homolog)	28.5248	28.6165	28.5302	28.6791	28.543	28.4528	28.4553	28.7951	28.7526	28.735	28.6132	28.6643	28.7287	28.7284	28.4739	28.4937	28.4015	28.1957	28.2124	28.0801	27.6808	27.633	27.4328	27.8458	negative regulation of ATP citrate synthase activity [GO:2000984];negative regulation of lyase activity [GO:0051350];negative regulation of T cell receptor signaling pathway [GO:0050860];peptidyl-histidine dephosphorylation [GO:0035971];positive regulation of cell motility [GO:2000147];positive regulation of insulin secretion involved in cellular response to glucose stimulus [GO:0035774];protein …	cytosol [GO:0005829];extracellular exosome [GO:0070062]	calcium channel inhibitor activity [GO:0019855];ion channel binding [GO:0044325];protein histidine phosphatase activity [GO:0101006]	HUMAN		3D-structure;Acetylation;Alternative splicing;Complete proteome;Cytoplasm;Direct protein sequencing;Hydrolase;Protein phosphatase;Reference proteome	5 out of 5	calcium channel inhibitor activity [GO:0019855];cytosol [GO:0005829];extracellular exosome [GO:0070062];ion channel binding [GO:0044325];negative regulation of ATP citrate synthase activity [GO:2000984];negative regulation of lyase activity [GO:0051350];negative regulation of T cell receptor signaling pathway [GO:0050860];peptidyl-histidine dephosphorylation [GO:0035971];positive regulation of ce…	SUBCELLULAR LOCATION: Cytoplasm {ECO:0000250}.	9	9	9	76	76	76	13.832	0	142.85	16033000000	353
P31946	YWHAB		1433B_HUMAN	YWHAB	14-3-3 protein beta/alpha (Protein 1054) (Protein kinase C inhibitor protein 1) (KCIP-1) [Cleaved into: 14-3-3 protein beta/alpha, N-terminally processed]	28.3646	29.331	28.6968	28.7997	28.3737	28.3045	28.1136	28.2732	28.6507	28.3228	28.4365	28.2291	28.3423	28.0514	29.1657	27.9834	28.0772	28.3448	28.3461	28.2596	27.6113	28.0999	27.5518	28.0062	cytoplasmic sequestering of protein [GO:0051220];hippo signaling [GO:0035329];MAPK cascade [GO:0000165];membrane organization [GO:0061024];negative regulation of G protein-coupled receptor signaling pathway [GO:0045744];negative regulation of protein dephosphorylation [GO:0035308];negative regulation of transcription, DNA-templated [GO:0045892];positive regulation of catalytic activity [GO:004308…	cytoplasm [GO:0005737];cytosol [GO:0005829];extracellular exosome [GO:0070062];focal adhesion [GO:0005925];melanosome [GO:0042470];membrane [GO:0016020];mitochondrion [GO:0005739];nucleus [GO:0005634];perinuclear region of cytoplasm [GO:0048471];transcriptional repressor complex [GO:0017053];vacuolar membrane [GO:0005774]	cadherin binding [GO:0045296];enzyme binding [GO:0019899];histone deacetylase binding [GO:0042826];identical protein binding [GO:0042802];phosphoprotein binding [GO:0051219];phosphoserine residue binding [GO:0050815];protein C-terminus binding [GO:0008022];protein domain specific binding [GO:0019904];protein-containing complex binding [GO:0044877]	HUMAN		3D-structure;Acetylation;Alternative initiation;Complete proteome;Cytoplasm;Direct protein sequencing;Host-virus interaction;Isopeptide bond;Membrane;Nitration;Phosphoprotein;Polymorphism;Reference proteome;Ubl conjugation;Vacuole	5 out of 5	cadherin binding [GO:0045296];cytoplasm [GO:0005737];cytoplasmic sequestering of protein [GO:0051220];cytosol [GO:0005829];enzyme binding [GO:0019899];extracellular exosome [GO:0070062];focal adhesion [GO:0005925];hippo signaling [GO:0035329];histone deacetylase binding [GO:0042826];identical protein binding [GO:0042802];MAPK cascade [GO:0000165];melanosome [GO:0042470];membrane [GO:0016020];memb…	SUBCELLULAR LOCATION: Cytoplasm {ECO:0000269|PubMed:17081065}. Melanosome {ECO:0000269|PubMed:17081065}. Note=Identified by mass spectrometry in melanosome fractions from stage I to stage IV.;SUBCELLULAR LOCATION: Vacuole membrane {ECO:0000269|PubMed:11260479}. Note=(Microbial infection) Upon infection with Chlamydia trachomatis, this protein is associated with the pathogen-containing vacuole mem…	24	17	12	73.2	65.9	41.9	28.082	0	323.31	15645000000	359
P62258	YWHAE		1433E_HUMAN	YWHAE	14-3-3 protein epsilon (14-3-3E)	30.0267	30.8031	30.0515	30.0097	31.1414	30.8783	30.8112	31.0022	31.2368	31.0693	30.9167	31.0373	31.0467	30.6653	31.4787	31.0603	30.9037	30.8955	30.4867	30.7004	30.3346	30.4609	29.8636	30.4633	cellular response to heat [GO:0034605];cerebral cortex development [GO:0021987];ciliary basal body-plasma membrane docking [GO:0097711];G2/M transition of mitotic cell cycle [GO:0000086];hippo signaling [GO:0035329];hippocampus development [GO:0021766];intracellular signal transduction [GO:0035556];MAPK cascade [GO:0000165];membrane organization [GO:0061024];membrane repolarization during cardiac…	cell [GO:0005623];central region of growth cone [GO:0090724];cytoplasm [GO:0005737];cytosol [GO:0005829];extracellular exosome [GO:0070062];focal adhesion [GO:0005925];glutamatergic synapse [GO:0098978];kinesin complex [GO:0005871];melanosome [GO:0042470];membrane [GO:0016020];mitochondrion [GO:0005739];nucleus [GO:0005634]	cadherin binding [GO:0045296];calcium channel regulator activity [GO:0005246];enzyme binding [GO:0019899];histone deacetylase binding [GO:0042826];identical protein binding [GO:0042802];ion channel binding [GO:0044325];MHC class II protein complex binding [GO:0023026];phosphoprotein binding [GO:0051219];phosphoserine residue binding [GO:0050815];potassium channel regulator activity [GO:0015459];p…	HUMAN		3D-structure;Acetylation;Alternative splicing;Complete proteome;Cytoplasm;Direct protein sequencing;Host-virus interaction;Isopeptide bond;Nucleus;Phosphoprotein;Reference proteome;Ubl conjugation	5 out of 5	cadherin binding [GO:0045296];calcium channel regulator activity [GO:0005246];cell [GO:0005623];cellular response to heat [GO:0034605];central region of growth cone [GO:0090724];cerebral cortex development [GO:0021987];ciliary basal body-plasma membrane docking [GO:0097711];cytoplasm [GO:0005737];cytosol [GO:0005829];enzyme binding [GO:0019899];extracellular exosome [GO:0070062];focal adhesion [G…	SUBCELLULAR LOCATION: Nucleus {ECO:0000269|PubMed:12917326}. Cytoplasm {ECO:0000269|PubMed:12917326}. Melanosome {ECO:0000269|PubMed:12042314, ECO:0000269|PubMed:17081065}. Note=Identified by mass spectrometry in melanosome fractions from stage I to stage IV. {ECO:0000269|PubMed:12042314, ECO:0000269|PubMed:17081065}.	27	25	14	80	80	51.4	29.174	0	298.8	81106000000	1372
Q04917	YWHAH		1433F_HUMAN	YWHAH YWHA1	14-3-3 protein eta (Protein AS1)	26.7757	27.4331	26.4368	26.6244	26.5556	26.4322	26.3645	26.5147	26.8182	26.838	26.7588	26.4786	26.1653	26.4833	27.1518	26.4615	26.3376	26.3631	25.9635	26.347	25.9951	25.6487	25.6689	25.9556	glucocorticoid catabolic process [GO:0006713];glucocorticoid receptor signaling pathway [GO:0042921];intracellular protein transport [GO:0006886];membrane depolarization during action potential [GO:0086010];membrane organization [GO:0061024];negative regulation of dendrite morphogenesis [GO:0050774];positive regulation of protein insertion into mitochondrial membrane involved in apoptotic signali…	cytoplasm [GO:0005737];cytosol [GO:0005829];extracellular exosome [GO:0070062];intercalated disc [GO:0014704];mitochondrion [GO:0005739];plasma membrane [GO:0005886]	actin binding [GO:0003779];enzyme binding [GO:0019899];glucocorticoid receptor binding [GO:0035259];identical protein binding [GO:0042802];insulin-like growth factor receptor binding [GO:0005159];ion channel binding [GO:0044325];protein domain specific binding [GO:0019904];protein heterodimerization activity [GO:0046982];sodium channel regulator activity [GO:0017080]	HUMAN		3D-structure;Acetylation;Complete proteome;Direct protein sequencing;Phosphoprotein;Reference proteome	5 out of 5	actin binding [GO:0003779];cytoplasm [GO:0005737];cytosol [GO:0005829];enzyme binding [GO:0019899];extracellular exosome [GO:0070062];glucocorticoid catabolic process [GO:0006713];glucocorticoid receptor binding [GO:0035259];glucocorticoid receptor signaling pathway [GO:0042921];identical protein binding [GO:0042802];insulin-like growth factor receptor binding [GO:0005159];intercalated disc [GO:0…		18	15	6	72	69.5	41.5	28.218	0	184.23	4264900000	128
P61981	YWHAG		1433G_HUMAN	YWHAG	14-3-3 protein gamma (Protein kinase C inhibitor protein 1) (KCIP-1) [Cleaved into: 14-3-3 protein gamma, N-terminally processed]	28.1929	29.192	28.692	28.6764	28.4683	28.5348	28.1887	28.2156	28.6602	28.2969	28.4597	28.4002	28.4924	28.1185	28.2756	28.1894	28.259	28.5614	28.3615	28.5282	27.9558	28.2346	28.0124	27.9976	cellular response to insulin stimulus [GO:0032869];ciliary basal body-plasma membrane docking [GO:0097711];G2/M transition of mitotic cell cycle [GO:0000086];membrane organization [GO:0061024];negative regulation of protein kinase activity [GO:0006469];positive regulation of protein insertion into mitochondrial membrane involved in apoptotic signaling pathway [GO:1900740];protein targeting [GO:00…	cytosol [GO:0005829];extracellular exosome [GO:0070062];focal adhesion [GO:0005925];membrane [GO:0016020];mitochondrion [GO:0005739];presynapse [GO:0098793]	identical protein binding [GO:0042802];insulin-like growth factor receptor binding [GO:0005159];protein domain specific binding [GO:0019904];protein kinase C binding [GO:0005080];protein kinase C inhibitor activity [GO:0008426];receptor tyrosine kinase binding [GO:0030971];RNA binding [GO:0003723]	HUMAN		3D-structure;Acetylation;Complete proteome;Cytoplasm;Direct protein sequencing;Disease mutation;Epilepsy;Phosphoprotein;Reference proteome	5 out of 5	cellular response to insulin stimulus [GO:0032869];ciliary basal body-plasma membrane docking [GO:0097711];cytosol [GO:0005829];extracellular exosome [GO:0070062];focal adhesion [GO:0005925];G2/M transition of mitotic cell cycle [GO:0000086];identical protein binding [GO:0042802];insulin-like growth factor receptor binding [GO:0005159];membrane [GO:0016020];membrane organization [GO:0061024];mito…	SUBCELLULAR LOCATION: Cytoplasm {ECO:0000250}.	20	16	16	69.6	60.7	60.7	28.302	0	245.94	16954000000	491
P31947	SFN		1433S_HUMAN	SFN HME1	14-3-3 protein sigma (Epithelial cell marker protein 1) (Stratifin)	28.1045	28.8266	28.5045	28.4689	28.6525	28.6579	28.405	28.41	28.5611	28.4033	28.449	28.3608	28.5654	28.1491	29.277	28.5881	28.719	29.0358	28.9964	28.6968	28.4543	28.7569	28.3772	28.2897	DNA damage response, signal transduction by p53 class mediator resulting in cell cycle arrest [GO:0006977];establishment of skin barrier [GO:0061436];intrinsic apoptotic signaling pathway in response to DNA damage [GO:0008630];keratinization [GO:0031424];keratinocyte development [GO:0003334];membrane organization [GO:0061024];negative regulation of cysteine-type endopeptidase activity involved in…	cytosol [GO:0005829];extracellular exosome [GO:0070062];extracellular space [GO:0005615];mitochondrion [GO:0005739];nucleus [GO:0005634]	cadherin binding [GO:0045296];identical protein binding [GO:0042802];phosphoprotein binding [GO:0051219];protein domain specific binding [GO:0019904];protein kinase binding [GO:0019901];protein kinase C inhibitor activity [GO:0008426]	HUMAN		3D-structure;Alternative splicing;Complete proteome;Cytoplasm;Direct protein sequencing;Nucleus;Phosphoprotein;Polymorphism;Reference proteome;Secreted;Ubl conjugation	5 out of 5	cadherin binding [GO:0045296];cytosol [GO:0005829];DNA damage response, signal transduction by p53 class mediator resulting in cell cycle arrest [GO:0006977];establishment of skin barrier [GO:0061436];extracellular exosome [GO:0070062];extracellular space [GO:0005615];identical protein binding [GO:0042802];intrinsic apoptotic signaling pathway in response to DNA damage [GO:0008630];keratinization…	SUBCELLULAR LOCATION: Cytoplasm. Nucleus {ECO:0000250}. Secreted. Note=May be secreted by a non-classical secretory pathway.	24	21	21	75	71.8	71.8	27.774	0	323.31	22987000000	589
P27348;E9PG15	YWHAQ;YWHAQ		1433T_HUMAN;E9PG15_HUMAN	YWHAQ;YWHAQ	14-3-3 protein theta (14-3-3 protein T-cell) (14-3-3 protein tau) (Protein HS1);14-3-3 protein theta (Fragment)	28.0378	28.446	28.181	27.9585	28.1215	28.1866	28.0764	28.3449	28.6412	28.277	28.5073	28.2368	28.0035	27.9259	28.4972	28.1883	27.9771	28.1401	27.8222	28.0279	27.6907	27.6655	27.4513	27.8901	membrane organization [GO:0061024];negative regulation of ion transmembrane transport [GO:0034766];negative regulation of transcription, DNA-templated [GO:0045892];positive regulation of protein insertion into mitochondrial membrane involved in apoptotic signaling pathway [GO:1900740];protein targeting [GO:0006605];small GTPase mediated signal transduction [GO:0007264];substantia nigra developmen…	cytoplasm [GO:0005737];cytosol [GO:0005829];extracellular exosome [GO:0070062];focal adhesion [GO:0005925];membrane [GO:0016020];mitochondrion [GO:0005739];protein-containing complex [GO:0032991];synapse [GO:0045202]	14-3-3 protein binding [GO:0071889];identical protein binding [GO:0042802];ion channel binding [GO:0044325];protein C-terminus binding [GO:0008022];protein domain specific binding [GO:0019904];protein N-terminus binding [GO:0047485]	HUMAN		3D-structure;Acetylation;Complete proteome;Cytoplasm;Direct protein sequencing;Isopeptide bond;Nitration;Phosphoprotein;Proteomics identification;Reference proteome;Ubl conjugation	1 out of 5;5 out of 5	14-3-3 protein binding [GO:0071889];cytoplasm [GO:0005737];cytosol [GO:0005829];extracellular exosome [GO:0070062];focal adhesion [GO:0005925];identical protein binding [GO:0042802];ion channel binding [GO:0044325];membrane [GO:0016020];membrane organization [GO:0061024];mitochondrion [GO:0005739];negative regulation of ion transmembrane transport [GO:0034766];negative regulation of transcription…	SUBCELLULAR LOCATION: Cytoplasm. Note=In neurons, axonally transported to the nerve terminals.	27	22	21	75.1	71.4	68.6	27.764	0	292.39	12901000000	357
P63104;E7EX29;E7ESK7;B0AZS6	YWHAZ;YWHAZ;YWHAZ;YWHAZ		1433Z_HUMAN;E7EX29_HUMAN;E7ESK7_HUMAN;B0AZS6_HUMAN	YWHAZ;YWHAZ;YWHAZ;YWHAZ	14-3-3 protein zeta/delta (Protein kinase C inhibitor protein 1) (KCIP-1);14-3-3 protein zeta/delta (Fragment);14-3-3 protein zeta/delta (Fragment);14-3-3 protein zeta/delta (cDNA, FLJ79516, highly similar to 14-3-3 protein zeta/delta)	30.9525	31.2949	30.9706	30.7844	31.4299	31.4122	31.3845	31.4267	31.6112	31.4596	31.4874	31.3758	31.2635	31.3735	31.7038	31.4665	31.1062	31.2868	30.853	31.1969	30.8293	30.8383	30.4784	30.9892	cytokine-mediated signaling pathway [GO:0019221];establishment of Golgi localization [GO:0051683];Golgi reassembly [GO:0090168];membrane organization [GO:0061024];negative regulation of apoptotic process [GO:0043066];platelet activation [GO:0030168];positive regulation of protein insertion into mitochondrial membrane involved in apoptotic signaling pathway [GO:1900740];protein targeting [GO:00066…	blood microparticle [GO:0072562];cell [GO:0005623];cytoplasm [GO:0005737];cytosol [GO:0005829];extracellular exosome [GO:0070062];extracellular space [GO:0005615];focal adhesion [GO:0005925];glutamatergic synapse [GO:0098978];hippocampal mossy fiber to CA3 synapse [GO:0098686];melanosome [GO:0042470];mitochondrion [GO:0005739];nucleoplasm [GO:0005654];nucleus [GO:0005634];vesicle [GO:0031982]	cadherin binding [GO:0045296];identical protein binding [GO:0042802];ion channel binding [GO:0044325];protein domain specific binding [GO:0019904];protein kinase binding [GO:0019901];RNA binding [GO:0003723];transcription factor binding [GO:0008134];ubiquitin protein ligase binding [GO:0031625]	HUMAN		3D-structure;Acetylation;Alternative splicing;Coiled coil;Complete proteome;Cytoplasm;Direct protein sequencing;Phosphoprotein;Proteomics identification;Reference proteome	1 out of 5;5 out of 5	blood microparticle [GO:0072562];cadherin binding [GO:0045296];cell [GO:0005623];cytokine-mediated signaling pathway [GO:0019221];cytoplasm [GO:0005737];cytosol [GO:0005829];establishment of Golgi localization [GO:0051683];extracellular exosome [GO:0070062];extracellular space [GO:0005615];focal adhesion [GO:0005925];glutamatergic synapse [GO:0098978];Golgi reassembly [GO:0090168];hippocampal mos…	SUBCELLULAR LOCATION: Cytoplasm {ECO:0000269|PubMed:17081065}. Melanosome {ECO:0000269|PubMed:17081065}. Note=Located to stage I to stage IV melanosomes.	32	32	26	75.1	75.1	69	27.745	0	323.31	115110000000	1154
Q9C0C2	TNKS1BP1		TB182_HUMAN	TNKS1BP1 KIAA1741 TAB182	182 kDa tankyrase-1-binding protein	27.518	27.3355	27.585	27.7824	27.1064	27.0413	26.913	27.1461	27.0621	27.1429	27.2875	27.2088	26.9523	26.7073	26.8742	26.9009	27.1228	26.8617	27.0449	26.7862	26.8729	27.1468	26.9891	26.8324	cellular response to ionizing radiation [GO:0071479];DNA damage response, signal transduction by p53 class mediator resulting in cell cycle arrest [GO:0006977];double-strand break repair [GO:0006302];nuclear-transcribed mRNA poly(A) tail shortening [GO:0000289];positive regulation of peptidyl-serine phosphorylation [GO:0033138];positive regulation of peptidyl-threonine phosphorylation [GO:0010800…	CCR4-NOT complex [GO:0030014];cell-cell adherens junction [GO:0005913];cytoplasm [GO:0005737];cytoskeleton [GO:0005856];cytosol [GO:0005829];nuclear heterochromatin [GO:0005720];nucleus [GO:0005634]	ankyrin repeat binding [GO:0071532];cadherin binding [GO:0045296];enzyme binding [GO:0019899];protein-containing complex binding [GO:0044877]	HUMAN		ADP-ribosylation;Alternative splicing;Chromosome;Complete proteome;Cytoplasm;Cytoskeleton;Methylation;Nucleus;Phosphoprotein;Polymorphism;Reference proteome	5 out of 5	ankyrin repeat binding [GO:0071532];cadherin binding [GO:0045296];CCR4-NOT complex [GO:0030014];cell-cell adherens junction [GO:0005913];cellular response to ionizing radiation [GO:0071479];cytoplasm [GO:0005737];cytoskeleton [GO:0005856];cytosol [GO:0005829];DNA damage response, signal transduction by p53 class mediator resulting in cell cycle arrest [GO:0006977];double-strand break repair [GO:0…	SUBCELLULAR LOCATION: Nucleus. Cytoplasm, cytoskeleton. Chromosome. Note=Colocalizes with chromosomes during mitosis, and in the cytoplasm with cortical actin.	48	48	47	36.1	36.1	36.1	181.79	0	189.2	6937000000	218
Q8WTS1;C9J1D1;A0A2U3TZT9;A0A2R8YEZ7	ABHD5;ABHD5;ABHD5;ABHD5		C9J1D1_HUMAN;ABHD5_HUMAN;A0A2U3TZT9_HUMAN;A0A2R8YEZ7_HUMAN	ABHD5 NCIE2 CGI-58;ABHD5;ABHD5;ABHD5	1-acylglycerol-3-phosphate O-acyltransferase ABHD5 (EC 2.3.1.51) (Abhydrolase domain-containing protein 5) (Lipid droplet-binding protein CGI-58);1-acylglycerol-3-phosphate O-acyltransferase ABHD5;1-acylglycerol-3-phosphate O-acyltransferase ABHD5;1-acylglycerol-3-phosphate O-acyltransferase ABHD5	NaN	NaN	NaN	NaN	NaN	NaN	23.2577	NaN	22.754	22.9415	NaN	NaN	NaN	NaN	NaN	23.5265	23.2751	NaN	24.7437	23.4345	23.146	NaN	NaN	23.6525	cell differentiation [GO:0030154];fatty acid metabolic process [GO:0006631];lipid homeostasis [GO:0055088];negative regulation of sequestering of triglyceride [GO:0010891];phosphatidic acid biosynthetic process [GO:0006654];positive regulation of lipoprotein lipase activity [GO:0051006];positive regulation of triglyceride catabolic process [GO:0010898]	cytosol [GO:0005829];lipid droplet [GO:0005811]	1-acylglycerol-3-phosphate O-acyltransferase activity [GO:0003841];carboxylic ester hydrolase activity [GO:0052689];lysophosphatidic acid acyltransferase activity [GO:0042171]	HUMAN		Acetylation;Acyltransferase;Cataract;Complete proteome;Cytoplasm;Deafness;Differentiation;Disease mutation;Fatty acid metabolism;Ichthyosis;Lipid biosynthesis;Lipid droplet;Lipid metabolism;Phospholipid biosynthesis;Phospholipid metabolism;Phosphoprotein;Proteomics identification;Reference proteome;Transferase	1 out of 5;5 out of 5	1-acylglycerol-3-phosphate O-acyltransferase activity [GO:0003841];carboxylic ester hydrolase activity [GO:0052689];cell differentiation [GO:0030154];cytosol [GO:0005829];fatty acid metabolic process [GO:0006631];lipid droplet [GO:0005811];lipid homeostasis [GO:0055088];lysophosphatidic acid acyltransferase activity [GO:0042171];negative regulation of sequestering of triglyceride [GO:0010891];pho…	SUBCELLULAR LOCATION: Cytoplasm {ECO:0000269|PubMed:18832586}. Lipid droplet {ECO:0000250|UniProtKB:Q9DBL9}. Cytoplasm, cytosol {ECO:0000250|UniProtKB:Q9DBL9}. Note=Colocalized with PLIN and ADRP on the surface of lipid droplets. The localization is dependent upon the metabolic status of the adipocytes and the activity of PKA (By similarity). {ECO:0000250}.	7	7	7	27.3	27.3	27.3	34.535	0	22.558	428320000	14
Q99943	AGPAT1		PLCA_HUMAN	AGPAT1 G15	1-acyl-sn-glycerol-3-phosphate acyltransferase alpha (EC 2.3.1.51) (1-acylglycerol-3-phosphate O-acyltransferase 1) (1-AGP acyltransferase 1) (1-AGPAT 1) (Lysophosphatidic acid acyltransferase alpha) (LPAAT-alpha) (Protein G15)	NaN	NaN	NaN	NaN	NaN	NaN	22.4491	NaN	NaN	NaN	22.6981	NaN	NaN	NaN	NaN	NaN	NaN	NaN	NaN	NaN	22.8316	NaN	NaN	NaN	CDP-diacylglycerol biosynthetic process [GO:0016024];phosphatidic acid biosynthetic process [GO:0006654];phospholipid metabolic process [GO:0006644];positive regulation of cellular metabolic process [GO:0031325];positive regulation of cytokine production [GO:0001819];positive regulation of cytokine-mediated signaling pathway [GO:0001961]	endoplasmic reticulum [GO:0005783];endoplasmic reticulum membrane [GO:0005789];integral component of membrane [GO:0016021];membrane [GO:0016020]	1-acylglycerol-3-phosphate O-acyltransferase activity [GO:0003841]	HUMAN	TRANSMEM 128 148 Helical. {ECO:0000255}.;TRANSMEM 38 58 Helical. {ECO:0000255}.	Acyltransferase;Complete proteome;Endoplasmic reticulum;Lipid biosynthesis;Lipid metabolism;Membrane;Phospholipid biosynthesis;Phospholipid metabolism;Polymorphism;Reference proteome;Signal;Transferase;Transmembrane;Transmembrane helix	5 out of 5	1-acylglycerol-3-phosphate O-acyltransferase activity [GO:0003841];CDP-diacylglycerol biosynthetic process [GO:0016024];endoplasmic reticulum [GO:0005783];endoplasmic reticulum membrane [GO:0005789];integral component of membrane [GO:0016021];membrane [GO:0016020];phosphatidic acid biosynthetic process [GO:0006654];phospholipid metabolic process [GO:0006644];positive regulation of cellular metabo…	Multi-pass membrane protein {ECO:0000255}.;SUBCELLULAR LOCATION: Endoplasmic reticulum membrane {ECO:0000269|PubMed:21873652, ECO:0000269|PubMed:9461603}	3	3	3	9.5	9.5	9.5	31.716	0.0074727	1.5645	92561000	6
Q9NUQ2	AGPAT5		PLCE_HUMAN	AGPAT5	1-acyl-sn-glycerol-3-phosphate acyltransferase epsilon (EC 2.3.1.51) (1-acylglycerol-3-phosphate O-acyltransferase 5) (1-AGP acyltransferase 5) (1-AGPAT 5) (Lysophosphatidic acid acyltransferase epsilon) (LPAAT-epsilon)	23.5491	23.4004	24.3139	23.2424	25.7472	NaN	23.4325	23.5765	24.0768	23.8119	NaN	NaN	23.9261	23.4726	22.6977	NaN	NaN	NaN	24.2371	23.3047	23.6276	24.1538	NaN	NaN	acylglycerol metabolic process [GO:0006639];CDP-diacylglycerol biosynthetic process [GO:0016024];hematopoietic progenitor cell differentiation [GO:0002244];phosphatidic acid biosynthetic process [GO:0006654];phosphatidylinositol acyl-chain remodeling [GO:0036149];phospholipid biosynthetic process [GO:0008654]	endoplasmic reticulum [GO:0005783];endoplasmic reticulum membrane [GO:0005789];integral component of membrane [GO:0016021];mitochondrial outer membrane [GO:0005741];mitochondrion [GO:0005739];nuclear envelope [GO:0005635]	1-acylglycerol-3-phosphate O-acyltransferase activity [GO:0003841];transferase activity, transferring acyl groups [GO:0016746]	HUMAN	TRANSMEM 15 35 Helical. {ECO:0000255}.;TRANSMEM 344 364 Helical. {ECO:0000255}.;TRANSMEM 61 81 Helical. {ECO:0000255}.	Acyltransferase;Complete proteome;Endoplasmic reticulum;Lipid biosynthesis;Lipid metabolism;Membrane;Mitochondrion;Nucleus;Phospholipid biosynthesis;Phospholipid metabolism;Polymorphism;Reference proteome;Transferase;Transmembrane;Transmembrane helix	5 out of 5	1-acylglycerol-3-phosphate O-acyltransferase activity [GO:0003841];acylglycerol metabolic process [GO:0006639];CDP-diacylglycerol biosynthetic process [GO:0016024];endoplasmic reticulum [GO:0005783];endoplasmic reticulum membrane [GO:0005789];hematopoietic progenitor cell differentiation [GO:0002244];integral component of membrane [GO:0016021];mitochondrial outer membrane [GO:0005741];mitochondri…	Multi-pass membrane protein {ECO:0000255}. Nucleus envelope {ECO:0000269|PubMed:21173190}. Mitochondrion {ECO:0000269|PubMed:21173190}.;SUBCELLULAR LOCATION: Endoplasmic reticulum membrane {ECO:0000269|PubMed:21173190}	10	10	5	34.1	34.1	18.7	42.072	0	16.11	702900000	34
Q9NRZ7;C9JL26	AGPAT3;AGPAT3		PLCC_HUMAN;C9JL26_HUMAN	AGPAT3 LPAAT3 UNQ759/PRO1490;AGPAT3	1-acyl-sn-glycerol-3-phosphate acyltransferase gamma (EC 2.3.1.51) (1-acylglycerol-3-phosphate O-acyltransferase 3) (1-AGP acyltransferase 3) (1-AGPAT 3) (Lysophosphatidic acid acyltransferase gamma) (LPAAT-gamma);1-acyl-sn-glycerol-3-phosphate acyltransferase gamma (Fragment)	NaN	22.0944	NaN	NaN	NaN	NaN	NaN	NaN	NaN	NaN	NaN	NaN	NaN	NaN	NaN	NaN	NaN	NaN	NaN	NaN	NaN	NaN	NaN	NaN	CDP-diacylglycerol biosynthetic process [GO:0016024];phosphatidic acid biosynthetic process [GO:0006654];phospholipid biosynthetic process [GO:0008654]	endoplasmic reticulum [GO:0005783];endoplasmic reticulum membrane [GO:0005789];Golgi membrane [GO:0000139];integral component of membrane [GO:0016021];membrane [GO:0016020];nuclear envelope [GO:0005635];plasma membrane [GO:0005886]	1-acylglycerol-3-phosphate O-acyltransferase activity [GO:0003841];transferase activity, transferring acyl groups [GO:0016746]	HUMAN	TRANSMEM 12 41 Helical. {ECO:0000256|SAM:Phobius}.;TRANSMEM 125 145 Helical. {ECO:0000255}.;TRANSMEM 317 339 Helical. {ECO:0000255}.	Acyltransferase;Alternative splicing;Complete proteome;Endoplasmic reticulum;Lipid biosynthesis;Lipid metabolism;Membrane;Nucleus;Phospholipid biosynthesis;Phospholipid metabolism;Proteomics identification;Reference proteome;Transferase;Transmembrane;Transmembrane helix	1 out of 5;5 out of 5	1-acylglycerol-3-phosphate O-acyltransferase activity [GO:0003841];CDP-diacylglycerol biosynthetic process [GO:0016024];endoplasmic reticulum [GO:0005783];endoplasmic reticulum membrane [GO:0005789];Golgi membrane [GO:0000139];integral component of membrane [GO:0016021];membrane [GO:0016020];nuclear envelope [GO:0005635];phosphatidic acid biosynthetic process [GO:0006654];phospholipid biosyntheti…	Multi-pass membrane protein {ECO:0000255}. Nucleus envelope {ECO:0000269|PubMed:21173190}.;SUBCELLULAR LOCATION: Endoplasmic reticulum membrane {ECO:0000269|PubMed:20537980, ECO:0000269|PubMed:21173190}	4	4	4	19.4	19.4	19.4	43.38	0.0026517	2.1107	105850000	8
Q9Y2I7;E9PDH4	PIKFYVE;PIKFYVE		FYV1_HUMAN;E9PDH4_HUMAN	PIKFYVE KIAA0981 PIP5K3;PIKFYVE	1-phosphatidylinositol 3-phosphate 5-kinase (Phosphatidylinositol 3-phosphate 5-kinase) (EC 2.7.1.150) (FYVE finger-containing phosphoinositide kinase) (PIKfyve) (Phosphatidylinositol 3-phosphate 5-kinase type III) (PIPkin-III) (Type III PIP kinase);1-phosphatidylinositol 3-phosphate 5-kinase (Fragment)	NaN	NaN	NaN	NaN	25.7561	NaN	25.5001	NaN	25.0586	24.8771	NaN	24.9993	25.6786	NaN	NaN	24.9695	NaN	25.1731	26.0573	25.3246	24.0796	25.2176	25.356	25.6917	intracellular signal transduction [GO:0035556];myelin assembly [GO:0032288];phosphatidylinositol 5-phosphate metabolic process [GO:1904562];phosphatidylinositol biosynthetic process [GO:0006661];protein localization to nucleus [GO:0034504];regulation of autophagosome assembly [GO:2000785];retrograde transport, endosome to Golgi [GO:0042147]	cell-cell junction [GO:0005911];cytosol [GO:0005829];early endosome membrane [GO:0031901];endosome membrane [GO:0010008];Golgi membrane [GO:0000139];intracellular membrane-bounded organelle [GO:0043231];late endosome membrane [GO:0031902];membrane raft [GO:0045121];perinuclear region of cytoplasm [GO:0048471];vesicle membrane [GO:0012506]	1-phosphatidylinositol-3-phosphate 5-kinase activity [GO:0000285];1-phosphatidylinositol-4-phosphate 5-kinase activity [GO:0016308];ATP binding [GO:0005524];metal ion binding [GO:0046872];phosphatidylinositol-3,5-bisphosphate 5-phosphatase activity [GO:0043813];zinc ion binding [GO:0008270]	HUMAN		Acetylation;Alternative splicing;ATP-binding;Complete proteome;Corneal dystrophy;Disease mutation;Endosome;Kinase;Membrane;Metal-binding;Nucleotide-binding;Phosphoprotein;Polymorphism;Proteomics identification;Reference proteome;Transferase;Zinc;Zinc-finger	2 out of 5;5 out of 5	1-phosphatidylinositol-3-phosphate 5-kinase activity [GO:0000285];1-phosphatidylinositol-4-phosphate 5-kinase activity [GO:0016308];ATP binding [GO:0005524];cell-cell junction [GO:0005911];cytosol [GO:0005829];early endosome membrane [GO:0031901];endosome membrane [GO:0010008];Golgi membrane [GO:0000139];intracellular membrane-bounded organelle [GO:0043231];intracellular signal transduction [GO:0…	SUBCELLULAR LOCATION: Endosome membrane {ECO:0000269|PubMed:11706043, ECO:0000269|PubMed:17556371}. Note=Mainly associated with membranes of the late endocytic pathway.	30	30	30	22.1	22.1	22.1	237.13	0.008785	1.5205	1737200000	49
Q9NQ66;A0A087WT80;A0A0D9SF51;A0A0D9SG17;A0A1B0GWB6;A0A087WW73	PLCB1;PLCB1;PLCB1;PLCB1;PLCB1;PLCB1		PLCB1_HUMAN;A0A087WT80_HUMAN;A0A0D9SF51_HUMAN;A0A0D9SG17_HUMAN;A0A1B0GWB6_HUMAN;A0A087WW73_HUMAN	PLCB1 KIAA0581;PLCB1;PLCB1;PLCB1;PLCB1;PLCB1	1-phosphatidylinositol 4,5-bisphosphate phosphodiesterase beta-1 (EC 3.1.4.11) (PLC-154) (Phosphoinositide phospholipase C-beta-1) (Phospholipase C-I) (PLC-I) (Phospholipase C-beta-1) (PLC-beta-1);1-phosphatidylinositol 4,5-bisphosphate phosphodiesterase (EC 3.1.4.11);Phosphoinositide phospholipase C (EC 3.1.4.11) (Fragment);Phosphoinositide phospholipase C (EC 3.1.4.11) (Fragment);1-phosphatidyl…	NaN	NaN	NaN	NaN	NaN	NaN	NaN	NaN	NaN	24.9724	NaN	NaN	NaN	NaN	NaN	NaN	NaN	NaN	NaN	NaN	24.82	NaN	NaN	NaN	activation of meiosis involved in egg activation [GO:0060466];brain development [GO:0007420];cerebral cortex development [GO:0021987];fat cell differentiation [GO:0045444];G protein-coupled acetylcholine receptor signaling pathway [GO:0007213];G protein-coupled receptor signaling pathway [GO:0007186];G2/M transition of mitotic cell cycle [GO:0000086];glutamate receptor signaling pathway [GO:00072…	cell [GO:0005623];cytoplasm [GO:0005737];cytosol [GO:0005829];extracellular exosome [GO:0070062];GABA-ergic synapse [GO:0098982];glutamatergic synapse [GO:0098978];nuclear chromatin [GO:0000790];nuclear membrane [GO:0031965];nuclear speck [GO:0016607];nucleus [GO:0005634];postsynapse [GO:0098794];protein-containing complex [GO:0032991]	calcium ion binding [GO:0005509];calmodulin binding [GO:0005516];enzyme binding [GO:0019899];GTPase activator activity [GO:0005096];lamin binding [GO:0005521];phosphatidylinositol phospholipase C activity [GO:0004435];phosphatidylinositol-4,5-bisphosphate binding [GO:0005546];phospholipase C activity [GO:0004629];protein homodimerization activity [GO:0042803]	HUMAN		Alternative splicing;Calcium;Coiled coil;Complete proteome;Cytoplasm;Epilepsy;Hydrolase;Lipid degradation;Lipid metabolism;Membrane;Nucleus;Phosphoprotein;Polymorphism;Proteomics identification;Reference proteome;Transducer	3 out of 5;5 out of 5	activation of meiosis involved in egg activation [GO:0060466];brain development [GO:0007420];calcium ion binding [GO:0005509];calmodulin binding [GO:0005516];cell [GO:0005623];cerebral cortex development [GO:0021987];cytoplasm [GO:0005737];cytosol [GO:0005829];enzyme binding [GO:0019899];extracellular exosome [GO:0070062];fat cell differentiation [GO:0045444];G protein-coupled acetylcholine recep…	SUBCELLULAR LOCATION: Nucleus membrane {ECO:0000250}. Cytoplasm {ECO:0000250}. Note=Colocalizes with the adrenergic receptors, ADREN1A and ADREN1B, at the nuclear membrane of cardiac myocytes. {ECO:0000250}.	16	15	12	20.3	19.6	16.1	138.57	0.00017848	4.1307	508240000	27
Q01970	PLCB3		PLCB3_HUMAN	PLCB3	1-phosphatidylinositol 4,5-bisphosphate phosphodiesterase beta-3 (EC 3.1.4.11) (Phosphoinositide phospholipase C-beta-3) (Phospholipase C-beta-3) (PLC-beta-3)	27.4901	26.8017	27.3548	27.4665	26.6929	26.7605	26.818	26.7674	26.7503	26.8064	26.9148	26.8309	26.7939	26.3379	26.6256	26.5899	26.5321	26.4748	26.2759	26.3645	26.4951	26.651	26.3297	26.7323	G protein-coupled receptor signaling pathway [GO:0007186];inositol phosphate metabolic process [GO:0043647];inositol trisphosphate biosynthetic process [GO:0032959];lipid catabolic process [GO:0016042];phosphatidylinositol-mediated signaling [GO:0048015];regulation of systemic arterial blood pressure [GO:0003073];release of sequestered calcium ion into cytosol [GO:0051209];Wnt signaling pathway, …	cell [GO:0005623];cytosol [GO:0005829];membrane [GO:0016020];nucleoplasm [GO:0005654];postsynaptic cytosol [GO:0099524];protein-containing complex [GO:0032991]	cadherin binding [GO:0045296];calcium ion binding [GO:0005509];calmodulin binding [GO:0005516];phosphatidylinositol phospholipase C activity [GO:0004435];phospholipase C activity [GO:0004629]	HUMAN		3D-structure;Acetylation;Alternative splicing;Calcium;Complete proteome;Hydrolase;Lipid degradation;Lipid metabolism;Membrane;Phosphoprotein;Polymorphism;Reference proteome;Transducer	5 out of 5	cadherin binding [GO:0045296];calcium ion binding [GO:0005509];calmodulin binding [GO:0005516];cell [GO:0005623];cytosol [GO:0005829];G protein-coupled receptor signaling pathway [GO:0007186];inositol phosphate metabolic process [GO:0043647];inositol trisphosphate biosynthetic process [GO:0032959];lipid catabolic process [GO:0016042];membrane [GO:0016020];nucleoplasm [GO:0005654];phosphatidylinos…	Peripheral membrane protein.;SUBCELLULAR LOCATION: Membrane	31	31	30	31.9	31.9	31.2	138.8	0	215.49	5657000000	251
Q15147	PLCB4		PLCB4_HUMAN	PLCB4	1-phosphatidylinositol 4,5-bisphosphate phosphodiesterase beta-4 (EC 3.1.4.11) (Phosphoinositide phospholipase C-beta-4) (Phospholipase C-beta-4) (PLC-beta-4)	NaN	NaN	NaN	NaN	24.2931	NaN	NaN	NaN	NaN	NaN	NaN	NaN	NaN	NaN	NaN	NaN	25.244	NaN	22.3393	NaN	NaN	NaN	NaN	NaN	G protein-coupled receptor signaling pathway [GO:0007186];inositol phosphate metabolic process [GO:0043647];inositol trisphosphate biosynthetic process [GO:0032959];lipid catabolic process [GO:0016042];modulation of chemical synaptic transmission [GO:0050804];phosphatidylinositol-mediated signaling [GO:0048015];release of sequestered calcium ion into cytosol [GO:0051209]	cell [GO:0005623];cytosol [GO:0005829];dendrite [GO:0030425];glutamatergic synapse [GO:0098978];nucleus [GO:0005634];parallel fiber to Purkinje cell synapse [GO:0098688];postsynaptic density [GO:0014069];smooth endoplasmic reticulum [GO:0005790]	calcium ion binding [GO:0005509];phosphatidylinositol phospholipase C activity [GO:0004435];phospholipase C activity [GO:0004629]	HUMAN		Acetylation;Alternative splicing;Calcium;Complete proteome;Direct protein sequencing;Disease mutation;Hydrolase;Lipid degradation;Lipid metabolism;Phosphoprotein;Polymorphism;Reference proteome;Transducer	5 out of 5	calcium ion binding [GO:0005509];cell [GO:0005623];cytosol [GO:0005829];dendrite [GO:0030425];G protein-coupled receptor signaling pathway [GO:0007186];glutamatergic synapse [GO:0098978];inositol phosphate metabolic process [GO:0043647];inositol trisphosphate biosynthetic process [GO:0032959];lipid catabolic process [GO:0016042];modulation of chemical synaptic transmission [GO:0050804];nucleus [G…		12	12	12	13.4	13.4	13.4	134.46	0.0057707	1.7543	628720000	30
Q8N3E9	PLCD3		PLCD3_HUMAN	PLCD3 KIAA1964	1-phosphatidylinositol 4,5-bisphosphate phosphodiesterase delta-3 (EC 3.1.4.11) (Phosphoinositide phospholipase C-delta-3) (Phospholipase C-delta-3) (PLC-delta-3)	NaN	NaN	23.5593	23.8484	24.0183	23.9681	24.2005	23.9223	24.1188	24.0799	23.6913	23.8208	NaN	NaN	24.7873	23.8017	NaN	23.8237	23.4535	23.9554	NaN	NaN	24.1166	24.0655	angiogenesis [GO:0001525];inositol phosphate metabolic process [GO:0043647];inositol trisphosphate biosynthetic process [GO:0032959];labyrinthine layer blood vessel development [GO:0060716];lipid catabolic process [GO:0016042];phosphatidylinositol-mediated signaling [GO:0048015];regulation of cell population proliferation [GO:0042127];release of sequestered calcium ion into cytosol [GO:0051209]	cell [GO:0005623];cleavage furrow [GO:0032154];cytosol [GO:0005829];plasma membrane [GO:0005886]	metal ion binding [GO:0046872];phosphatidylinositol phospholipase C activity [GO:0004435]	HUMAN		Calcium;Complete proteome;Cytoplasm;Hydrolase;Lipid degradation;Lipid metabolism;Membrane;Metal-binding;Phosphoprotein;Polymorphism;Reference proteome;Repeat;Transducer	5 out of 5	angiogenesis [GO:0001525];cell [GO:0005623];cleavage furrow [GO:0032154];cytosol [GO:0005829];inositol phosphate metabolic process [GO:0043647];inositol trisphosphate biosynthetic process [GO:0032959];labyrinthine layer blood vessel development [GO:0060716];lipid catabolic process [GO:0016042];metal ion binding [GO:0046872];phosphatidylinositol phospholipase C activity [GO:0004435];phosphatidylin…	Peripheral membrane protein. Cytoplasm. Cleavage furrow. Note=Localizes at the cleavage furrow during cytokinesis.;SUBCELLULAR LOCATION: Membrane	12	12	7	24.3	24.3	16.3	89.257	0	33.469	585550000	25
P19174	PLCG1		PLCG1_HUMAN	PLCG1 PLC1	1-phosphatidylinositol 4,5-bisphosphate phosphodiesterase gamma-1 (EC 3.1.4.11) (PLC-148) (Phosphoinositide phospholipase C-gamma-1) (Phospholipase C-II) (PLC-II) (Phospholipase C-gamma-1) (PLC-gamma-1)	27.1194	27.0343	27.7229	27.3743	26.4097	25.325	24.445	25.0674	24.963	25.6189	26.0249	23.809	26.0692	25.0345	25.85	25.3229	24.9754	25.2428	25.6147	25.7576	25.7462	25.8926	26.223	24.8488	activation of phospholipase C activity [GO:0007202];axon guidance [GO:0007411];calcium-mediated signaling [GO:0019722];cell migration [GO:0016477];cellular response to epidermal growth factor stimulus [GO:0071364];epidermal growth factor receptor signaling pathway [GO:0007173];Fc-epsilon receptor signaling pathway [GO:0038095];Fc-gamma receptor signaling pathway involved in phagocytosis [GO:00380…	cell [GO:0005623];cell projection [GO:0042995];cell-cell junction [GO:0005911];COP9 signalosome [GO:0008180];cytoplasm [GO:0005737];cytosol [GO:0005829];glutamatergic synapse [GO:0098978];lamellipodium [GO:0030027];plasma membrane [GO:0005886];ruffle [GO:0001726];Schaffer collateral - CA1 synapse [GO:0098685]	calcium ion binding [GO:0005509];glutamate receptor binding [GO:0035254];neurotrophin TRKA receptor binding [GO:0005168];phosphatidylinositol phospholipase C activity [GO:0004435];phospholipase C activity [GO:0004629];protein kinase binding [GO:0019901];receptor tyrosine kinase binding [GO:0030971]	HUMAN		3D-structure;Acetylation;Alternative splicing;Calcium;Cell projection;Complete proteome;Host-virus interaction;Hydrolase;Lipid degradation;Lipid metabolism;Metal-binding;Phosphoprotein;Polymorphism;Reference proteome;Repeat;SH2 domain;SH3 domain;Transducer;Ubl conjugation	5 out of 5	activation of phospholipase C activity [GO:0007202];axon guidance [GO:0007411];calcium ion binding [GO:0005509];calcium-mediated signaling [GO:0019722];cell [GO:0005623];cell migration [GO:0016477];cell projection [GO:0042995];cell-cell junction [GO:0005911];cellular response to epidermal growth factor stimulus [GO:0071364];COP9 signalosome [GO:0008180];cytoplasm [GO:0005737];cytosol [GO:0005829]…	SUBCELLULAR LOCATION: Cell projection, lamellipodium. Cell projection, ruffle. Note=Rapidly redistributed to ruffles and lamellipodia structures in response to epidermal growth factor (EGF) treatment.	21	21	21	24.7	24.7	24.7	148.53	0	18.797	2962000000	67
Q9BZG8;I3L1H5	DPH1;DPH1		I3L1H5_HUMAN;DPH1_HUMAN	DPH1 DPH2L DPH2L1 OVCA1;DPH1	2-(3-amino-3-carboxypropyl)histidine synthase subunit 1 (EC 2.5.1.108) (Diphthamide biosynthesis protein 1) (Diphtheria toxin resistance protein 1) (Ovarian cancer-associated gene 1 protein) (S-adenosyl-L-methionine:L-histidine 3-amino-3-carboxypropyltransferase 1);2-(3-amino-3-carboxypropyl)histidine synthase subunit 1 (Fragment)	25.6277	NaN	NaN	NaN	23.3437	23.9432	23.7915	23.7565	23.7213	23.6149	NaN	23.9634	24.199	23.9582	23.6128	NaN	23.906	24.0753	23.9629	23.892	24.2462	24.0268	24.1687	23.511	cell population proliferation [GO:0008283];peptidyl-diphthamide biosynthetic process from peptidyl-histidine [GO:0017183]	cell junction [GO:0030054];cytosol [GO:0005829];nucleoplasm [GO:0005654]	transferase activity [GO:0016740]	HUMAN		Alternative splicing;Complete proteome;Cytoplasm;Disease mutation;Dwarfism;Ectodermal dysplasia;Hypotrichosis;Mental retardation;Nucleus;Polymorphism;Proteomics identification;Reference proteome;S-adenosyl-L-methionine;Transferase;Tumor suppressor	2 out of 5;5 out of 5	cell junction [GO:0030054];cell population proliferation [GO:0008283];cytosol [GO:0005829];nucleoplasm [GO:0005654];peptidyl-diphthamide biosynthetic process from peptidyl-histidine [GO:0017183];transferase activity [GO:0016740]	SUBCELLULAR LOCATION: Nucleus {ECO:0000269|PubMed:10519411}. Cytoplasm {ECO:0000269|PubMed:10519411}. Note=Punctate, primarily perinuclear localization.	10	10	9	31.1	31.1	29	47.313	0	14.209	661290000	21
Q9BQC3;H0YCR5	DPH2;DPH2		DPH2_HUMAN;H0YCR5_HUMAN	DPH2 DPH2L2;DPH2	2-(3-amino-3-carboxypropyl)histidine synthase subunit 2 (EC 2.5.1.108) (Diphthamide biosynthesis protein 2) (Diphtheria toxin resistance protein 2) (S-adenosyl-L-methionine:L-histidine 3-amino-3-carboxypropyltransferase 2);2-(3-amino-3-carboxypropyl)histidine synthase subunit 2 (Fragment)	25.7688	24.6728	25.4752	25.9314	24.6521	24.8085	24.5206	24.4886	23.958	24.5948	24.235	24.4576	24.8353	NaN	NaN	24.7004	25.0077	25.2763	24.6183	24.3023	25.5216	25.4512	25.4436	24.7263	peptidyl-diphthamide biosynthetic process from peptidyl-histidine [GO:0017183]	cytosol [GO:0005829]	2-(3-amino-3-carboxypropyl)histidine synthase activity [GO:0090560]	HUMAN		Acetylation;Alternative splicing;Complete proteome;Phosphoprotein;Proteomics identification;Reference proteome;S-adenosyl-L-methionine;Transferase	1 out of 5;4 out of 5	2-(3-amino-3-carboxypropyl)histidine synthase activity [GO:0090560];cytosol [GO:0005829];peptidyl-diphthamide biosynthetic process from peptidyl-histidine [GO:0017183]		10	10	10	28.8	28.8	28.8	52.082	0	30.939	1595000000	45
A0A0H3NHI7	dapD	SL1344_0214	A0A0H3NHI7_SALTS	dapD SL1344_0214	2,3,4,5-tetrahydropyridine-2,6-dicarboxylate N-succinyltransferase (EC 2.3.1.117) (Tetrahydrodipicolinate N-succinyltransferase) (THDP succinyltransferase) (THP succinyltransferase) (Tetrahydropicolinate succinylase)	NaN	NaN	NaN	NaN	NaN	NaN	NaN	NaN	NaN	23.346	24.3667	24.3448	24.9875	24.9799	25.5292	25.5678	25.8698	25.4459	25.0577	25.0301	25.8428	25.8734	26.5028	25.9447	diaminopimelate biosynthetic process [GO:0019877];lysine biosynthetic process via diaminopimelate [GO:0009089]	cytoplasm [GO:0005737]	2,3,4,5-tetrahydropyridine-2,6-dicarboxylate N-succinyltransferase activity [GO:0008666]	SALTS		Acyltransferase;Amino-acid biosynthesis;Complete proteome;Cytoplasm;Diaminopimelate biosynthesis;Lysine biosynthesis;Repeat;Transferase	2 out of 5	2,3,4,5-tetrahydropyridine-2,6-dicarboxylate N-succinyltransferase activity [GO:0008666];cytoplasm [GO:0005737];diaminopimelate biosynthetic process [GO:0019877];lysine biosynthetic process via diaminopimelate [GO:0009089]	SUBCELLULAR LOCATION: Cytoplasm {ECO:0000256|HAMAP-Rule:MF_00811, ECO:0000256|SAAS:SAAS00681965}.	11	11	11	33.6	33.6	33.6	29.852	0	73.283	1313000000	39
A0A0H3NJ70	gpmA	SL1344_0749	A0A0H3NJ70_SALTS	gpmA SL1344_0749	2,3-bisphosphoglycerate-dependent phosphoglycerate mutase (BPG-dependent PGAM) (PGAM) (Phosphoglyceromutase) (dPGM) (EC 5.4.2.11)	NaN	NaN	NaN	NaN	24.6088	25.4093	26.0375	25.7942	25.1363	25.6114	26.5587	26.4181	26.7809	26.864	27.8165	28.2281	28.4704	28.5742	28.1928	28.4565	28.7316	28.837	28.5912	28.759	gluconeogenesis [GO:0006094];glycolytic process [GO:0006096]		2,3-bisphosphoglycerate-dependent phosphoglycerate mutase activity [GO:0046538]	SALTS		Complete proteome;Gluconeogenesis;Glycolysis;Isomerase	3 out of 5	2,3-bisphosphoglycerate-dependent phosphoglycerate mutase activity [GO:0046538];gluconeogenesis [GO:0006094];glycolytic process [GO:0006096]		16	16	16	68	68	68	28.493	0	198.65	8111400000	197
A0A0H3NMX9	pmgI	SL1344_3670	A0A0H3NMX9_SALTS	pmgI gpmI SL1344_3670	2,3-bisphosphoglycerate-independent phosphoglycerate mutase (BPG-independent PGAM) (Phosphoglyceromutase) (iPGM) (EC 5.4.2.12)	NaN	NaN	NaN	NaN	NaN	NaN	NaN	NaN	NaN	NaN	NaN	NaN	NaN	NaN	NaN	NaN	NaN	NaN	NaN	NaN	NaN	21.4512	NaN	NaN	glucose catabolic process [GO:0006007];glycolytic process [GO:0006096]	cytoplasm [GO:0005737]	2,3-bisphosphoglycerate-independent phosphoglycerate mutase activity [GO:0046537];manganese ion binding [GO:0030145]	SALTS		Complete proteome;Glycolysis;Isomerase;Manganese;Metal-binding	3 out of 5	2,3-bisphosphoglycerate-independent phosphoglycerate mutase activity [GO:0046537];cytoplasm [GO:0005737];glucose catabolic process [GO:0006007];glycolytic process [GO:0006096];manganese ion binding [GO:0030145]		3	3	3	8.4	8.4	8.4	56.254	0.00033278	2.9687	80365000	6
P09543	CNP		CN37_HUMAN	CNP	2',3'-cyclic-nucleotide 3'-phosphodiesterase (CNP) (CNPase) (EC 3.1.4.37)	27.2112	27.3082	27.1158	27.1917	27.1694	27.2028	27.5082	27.3437	27.4446	27.3643	27.5687	27.2458	27.1916	27.1669	27.6903	27.3628	27.2391	27.3663	27.493	27.4886	27.7162	27.3796	27.7184	27.5767	adult locomotory behavior [GO:0008344];aging [GO:0007568];axonogenesis [GO:0007409];chemical synaptic transmission [GO:0007268];cyclic nucleotide catabolic process [GO:0009214];forebrain development [GO:0030900];microtubule cytoskeleton organization [GO:0000226];oligodendrocyte differentiation [GO:0048709];regulation of mitochondrial membrane permeability [GO:0046902];response to lipopolysacchari…	cytoplasm [GO:0005737];cytosol [GO:0005829];extracellular exosome [GO:0070062];extracellular space [GO:0005615];melanosome [GO:0042470];membrane [GO:0016020];microtubule [GO:0005874];microvillus [GO:0005902];mitochondrial inner membrane [GO:0005743];mitochondrial outer membrane [GO:0005741];myelin sheath abaxonal region [GO:0035748];myelin sheath adaxonal region [GO:0035749];nucleoplasm [GO:00056…	2',3'-cyclic-nucleotide 3'-phosphodiesterase activity [GO:0004113];cyclic nucleotide binding [GO:0030551];RNA binding [GO:0003723]	HUMAN		3D-structure;Alternative splicing;Complete proteome;Direct protein sequencing;Hydrolase;Lipoprotein;Membrane;Methylation;Phosphoprotein;Polymorphism;Prenylation;Reference proteome;RNA-binding	5 out of 5	2',3'-cyclic-nucleotide 3'-phosphodiesterase activity [GO:0004113];adult locomotory behavior [GO:0008344];aging [GO:0007568];axonogenesis [GO:0007409];chemical synaptic transmission [GO:0007268];cyclic nucleotide binding [GO:0030551];cyclic nucleotide catabolic process [GO:0009214];cytoplasm [GO:0005737];cytosol [GO:0005829];extracellular exosome [GO:0070062];extracellular space [GO:0005615];fore…	Lipid-anchor. Melanosome. Note=Firmly bound to membrane structures of brain white matter. Identified by mass spectrometry in melanosome fractions from stage I to stage IV.;SUBCELLULAR LOCATION: Membrane	28	28	18	58.9	58.9	42	47.578	0	166.03	7680400000	302
A0A0H3NAG6	entE	SL1344_0584	A0A0H3NAG6_SALTS	entE SL1344_0584	2,3-dihydroxybenzoate-AMP ligase	NaN	NaN	NaN	NaN	NaN	NaN	NaN	NaN	NaN	NaN	NaN	NaN	NaN	NaN	NaN	NaN	NaN	NaN	NaN	NaN	NaN	NaN	21.3746	NaN	siderophore biosynthetic process [GO:0019290]		(2,3-dihydroxybenzoyl)adenylate synthase activity [GO:0008668];ligase activity [GO:0016874]	SALTS		Complete proteome;Ligase	1 out of 5	(2,3-dihydroxybenzoyl)adenylate synthase activity [GO:0008668];ligase activity [GO:0016874];siderophore biosynthetic process [GO:0019290]		3	3	3	8.6	8.6	8.6	59.255	0.00064988	2.6228	146060000	2
Q16698	DECR1		DECR_HUMAN	DECR1 DECR SDR18C1	2,4-dienoyl-CoA reductase, mitochondrial (EC 1.3.1.34) (2,4-dienoyl-CoA reductase [NADPH]) (4-enoyl-CoA reductase [NADPH]) (Short chain dehydrogenase/reductase family 18C member 1)	27.414	27.1035	27.3987	27.4491	27.5735	27.4138	27.7985	27.5963	27.4317	27.2347	27.7764	27.5356	27.3548	27.4003	27.5622	27.4345	27.2324	27.2168	27.5828	27.6972	27.4473	27.3985	27.8043	27.9876	fatty acid beta-oxidation [GO:0006635];positive regulation of cold-induced thermogenesis [GO:0120162];protein homotetramerization [GO:0051289]	cytosol [GO:0005829];mitochondrial matrix [GO:0005759];mitochondrion [GO:0005739];nucleoplasm [GO:0005654];nucleus [GO:0005634]	2,4-dienoyl-CoA reductase (NADPH) activity [GO:0008670];NADPH binding [GO:0070402]	HUMAN		3D-structure;Acetylation;Alternative splicing;Complete proteome;Fatty acid metabolism;Lipid metabolism;Mitochondrion;NADP;Oxidoreductase;Phosphoprotein;Polymorphism;Reference proteome;Transit peptide	5 out of 5	2,4-dienoyl-CoA reductase (NADPH) activity [GO:0008670];cytosol [GO:0005829];fatty acid beta-oxidation [GO:0006635];mitochondrial matrix [GO:0005759];mitochondrion [GO:0005739];NADPH binding [GO:0070402];nucleoplasm [GO:0005654];nucleus [GO:0005634];positive regulation of cold-induced thermogenesis [GO:0120162];protein homotetramerization [GO:0051289]	SUBCELLULAR LOCATION: Mitochondrion {ECO:0000269|PubMed:7818482}.	15	15	10	43.3	43.3	25.4	36.067	0	97.509	8496600000	127
A0A0H3NRZ3	dkgA	SL1344_3139	A0A0H3NRZ3_SALTS	dkgA SL1344_3139	2,5-diketo-D-gluconic acid reductase A	NaN	NaN	NaN	NaN	NaN	NaN	NaN	NaN	NaN	NaN	NaN	NaN	NaN	NaN	NaN	NaN	NaN	NaN	23.0285	NaN	NaN	23.3941	NaN	NaN			oxidoreductase activity [GO:0016491]	SALTS		Complete proteome	1 out of 5	oxidoreductase activity [GO:0016491]		9	9	9	43.6	43.6	43.6	30.995	0	5.1697	370360000	12
F6T1Q0;Q6L8Q7	PDE12;PDE12		F6T1Q0_HUMAN;PDE12_HUMAN	PDE12;PDE12	2',5'-phosphodiesterase 12;2',5'-phosphodiesterase 12 (2'-PDE) (2-PDE) (EC 3.1.4.-) (Mitochondrial deadenylase) (EC 3.1.13.4)	27.5617	27.1914	27.2114	27.142	26.8599	27.0988	26.921	27.0785	26.7507	27.1739	26.5584	26.901	26.8219	27.0528	26.8641	26.5921	27.0395	27.168	27.0828	27.0388	27.1951	27.0207	27.1106	27.2017	cellular response to dsRNA [GO:0071359];cellular response to interferon-alpha [GO:0035457];cellular response to interferon-gamma [GO:0071346];defense response to virus [GO:0051607];mitochondrial mRNA catabolic process [GO:0000958];mRNA processing [GO:0006397];negative regulation of cell death [GO:0060548];negative regulation of oxidative phosphorylation [GO:0090324];nuclear-transcribed mRNA catab…	cytosol [GO:0005829];mitochondrial matrix [GO:0005759];mitochondrion [GO:0005739]	3'-5'-exoribonuclease activity [GO:0000175];exonuclease activity [GO:0004527];metal ion binding [GO:0046872];oligoribonucleotidase activity [GO:0034611];poly(A)-specific ribonuclease activity [GO:0004535]	HUMAN		3D-structure;Alternative splicing;Complete proteome;Exonuclease;Hydrolase;Magnesium;Metal-binding;Mitochondrion;mRNA processing;Nuclease;Phosphoprotein;Polymorphism;Proteomics identification;Reference proteome;Transit peptide	1 out of 5;5 out of 5	3'-5'-exoribonuclease activity [GO:0000175];cellular response to dsRNA [GO:0071359];cellular response to interferon-alpha [GO:0035457];cellular response to interferon-gamma [GO:0071346];cytosol [GO:0005829];defense response to virus [GO:0051607];exonuclease activity [GO:0004527];metal ion binding [GO:0046872];mitochondrial matrix [GO:0005759];mitochondrial mRNA catabolic process [GO:0000958];mito…	SUBCELLULAR LOCATION: Mitochondrion matrix {ECO:0000269|PubMed:21245038, ECO:0000269|PubMed:21666256, ECO:0000269|PubMed:22285541}.	18	18	18	41.9	41.9	41.9	52.175	0	82.14	6532600000	202
Q9Y6K5	OAS3		OAS3_HUMAN	OAS3 P/OKcl.4	2'-5'-oligoadenylate synthase 3 ((2-5')oligo(A) synthase 3) (2-5A synthase 3) (EC 2.7.7.84) (p100 OAS) (p100OAS)	26.3748	25.4097	26.079	26.4428	26.0202	25.7561	26.2862	25.8716	25.8412	25.9242	25.8661	26.0335	26.0663	25.6797	26.1042	25.9484	26.1235	26.0364	26.3126	26.1082	26.5134	26.7945	26.3578	26.5911	defense response to virus [GO:0051607];interferon-gamma-mediated signaling pathway [GO:0060333];negative regulation of viral genome replication [GO:0045071];nucleobase-containing compound metabolic process [GO:0006139];regulation of ribonuclease activity [GO:0060700];response to virus [GO:0009615];type I interferon signaling pathway [GO:0060337]	cytoplasm [GO:0005737];cytosol [GO:0005829];extracellular space [GO:0005615];intracellular membrane-bounded organelle [GO:0043231];nucleoplasm [GO:0005654];nucleus [GO:0005634];plasma membrane [GO:0005886]	2'-5'-oligoadenylate synthetase activity [GO:0001730];ATP binding [GO:0005524];double-stranded RNA binding [GO:0003725];metal ion binding [GO:0046872]	HUMAN		3D-structure;Acetylation;Antiviral defense;ATP-binding;Complete proteome;Cytoplasm;Direct protein sequencing;Immunity;Innate immunity;Magnesium;Metal-binding;Nucleotide-binding;Nucleotidyltransferase;Nucleus;Phosphoprotein;Polymorphism;Reference proteome;Repeat;RNA-binding;Transferase	5 out of 5	2'-5'-oligoadenylate synthetase activity [GO:0001730];ATP binding [GO:0005524];cytoplasm [GO:0005737];cytosol [GO:0005829];defense response to virus [GO:0051607];double-stranded RNA binding [GO:0003725];extracellular space [GO:0005615];interferon-gamma-mediated signaling pathway [GO:0060333];intracellular membrane-bounded organelle [GO:0043231];metal ion binding [GO:0046872];negative regulation o…	SUBCELLULAR LOCATION: Cytoplasm. Nucleus.	18	18	18	23	23	23	121.17	0	63.921	2955700000	85
Q15646	OASL		OASL_HUMAN	OASL TRIP14	2'-5'-oligoadenylate synthase-like protein (2'-5'-OAS-related protein) (2'-5'-OAS-RP) (59 kDa 2'-5'-oligoadenylate synthase-like protein) (Thyroid receptor-interacting protein 14) (TR-interacting protein 14) (TRIP-14) (p59 OASL) (p59OASL)	NaN	NaN	NaN	NaN	NaN	NaN	NaN	NaN	NaN	NaN	NaN	NaN	NaN	NaN	NaN	NaN	24.6476	24.8242	24.3539	24.3373	25.9796	26.258	24.9649	25.0918	defense response to virus [GO:0051607];interferon-gamma-mediated signaling pathway [GO:0060333];negative regulation of viral genome replication [GO:0045071];regulation of ribonuclease activity [GO:0060700];response to virus [GO:0009615];type I interferon signaling pathway [GO:0060337]	cytoplasm [GO:0005737];cytosol [GO:0005829];membrane [GO:0016020];nucleolus [GO:0005730];nucleoplasm [GO:0005654];nucleus [GO:0005634]	ATP binding [GO:0005524];DNA binding [GO:0003677];double-stranded RNA binding [GO:0003725];RNA binding [GO:0003723];thyroid hormone receptor binding [GO:0046966];transferase activity [GO:0016740]	HUMAN		3D-structure;Acetylation;Alternative splicing;Antiviral defense;Complete proteome;Cytoplasm;Immunity;Innate immunity;Nucleus;Polymorphism;Reference proteome;Repeat;RNA-binding	5 out of 5	ATP binding [GO:0005524];cytoplasm [GO:0005737];cytosol [GO:0005829];defense response to virus [GO:0051607];DNA binding [GO:0003677];double-stranded RNA binding [GO:0003725];interferon-gamma-mediated signaling pathway [GO:0060333];membrane [GO:0016020];negative regulation of viral genome replication [GO:0045071];nucleolus [GO:0005730];nucleoplasm [GO:0005654];nucleus [GO:0005634];regulation of ri…	SUBCELLULAR LOCATION: Isoform p30: Cytoplasm.;SUBCELLULAR LOCATION: Isoform p56: Nucleus, nucleolus. Cytoplasm.	14	14	13	28	28	28	59.225	0	61.777	745820000	21
A0A087WW66;Q99460	PSMD1;PSMD1		PSMD1_HUMAN;A0A087WW66_HUMAN	PSMD1;PSMD1	26S proteasome non-ATPase regulatory subunit 1;26S proteasome non-ATPase regulatory subunit 1 (26S proteasome regulatory subunit RPN2) (26S proteasome regulatory subunit S1) (26S proteasome subunit p112)	29.0255	29.3827	28.9662	29.1118	29.3016	29.2719	29.2189	29.3344	29.2378	29.3605	29.2792	29.2729	29.228	29.3765	29.1425	29.257	29.2708	29.3107	29.0112	29.1792	29.4952	29.1756	29.2476	29.2726	anaphase-promoting complex-dependent catabolic process [GO:0031145];antigen processing and presentation of exogenous peptide antigen via MHC class I, TAP-dependent [GO:0002479];Fc-epsilon receptor signaling pathway [GO:0038095];interleukin-1-mediated signaling pathway [GO:0070498];MAPK cascade [GO:0000165];negative regulation of canonical Wnt signaling pathway [GO:0090090];negative regulation of …	azurophil granule lumen [GO:0035578];cytosol [GO:0005829];extracellular region [GO:0005576];membrane [GO:0016020];nucleoplasm [GO:0005654];nucleus [GO:0005634];proteasome accessory complex [GO:0022624];proteasome complex [GO:0000502];proteasome regulatory particle [GO:0005838];proteasome regulatory particle, base subcomplex [GO:0008540];proteasome storage granule [GO:0034515]	enzyme regulator activity [GO:0030234];ubiquitin protein ligase binding [GO:0031625]	HUMAN		3D-structure;Acetylation;Alternative splicing;Complete proteome;Phosphoprotein;Proteasome;Proteomics identification;Reference proteome;Repeat	2 out of 5;5 out of 5	anaphase-promoting complex-dependent catabolic process [GO:0031145];antigen processing and presentation of exogenous peptide antigen via MHC class I, TAP-dependent [GO:0002479];azurophil granule lumen [GO:0035578];cytosol [GO:0005829];enzyme regulator activity [GO:0030234];extracellular region [GO:0005576];Fc-epsilon receptor signaling pathway [GO:0038095];interleukin-1-mediated signaling pathway…		42	42	28	56.6	56.6	36.8	105.84	0	323.31	29323000000	785
B1AJY5;B1AJY7;O75832;B1AJY6	PSMD10;PSMD10;PSMD10;PSMD10		PSD10_HUMAN;B1AJY5_HUMAN;B1AJY7_HUMAN;B1AJY6_HUMAN	PSMD10;PSMD10;PSMD10;PSMD10	26S proteasome non-ATPase regulatory subunit 10;26S proteasome non-ATPase regulatory subunit 10;26S proteasome non-ATPase regulatory subunit 10 (26S proteasome regulatory subunit p28) (Gankyrin) (p28(GANK));26S proteasome non-ATPase regulatory subunit 10	27.6902	26.1931	27.4265	26.9599	26.8962	26.6342	26.7091	26.8751	26.939	26.9251	26.9748	26.9157	27.0183	27.3371	26.3832	26.6471	26.7739	26.6966	27.3141	26.9361	26.8082	26.4862	27.0633	26.6668	anaphase-promoting complex-dependent catabolic process [GO:0031145];antigen processing and presentation of exogenous peptide antigen via MHC class I, TAP-dependent [GO:0002479];apoptotic process [GO:0006915];cytoplasmic sequestering of NF-kappaB [GO:0007253];Fc-epsilon receptor signaling pathway [GO:0038095];interleukin-1-mediated signaling pathway [GO:0070498];MAPK cascade [GO:0000165];negative …	cytoplasm [GO:0005737];cytosol [GO:0005829];intermediate filament cytoskeleton [GO:0045111];nucleoplasm [GO:0005654];nucleus [GO:0005634];proteasome complex [GO:0000502]	RNA polymerase II-specific DNA-binding transcription factor binding [GO:0061629];transcription factor binding [GO:0008134]	HUMAN		3D-structure;Alternative splicing;ANK repeat;Apoptosis;Chaperone;Complete proteome;Cytoplasm;Nucleus;Proteomics identification;Reference proteome;Repeat	1 out of 5;5 out of 5	anaphase-promoting complex-dependent catabolic process [GO:0031145];antigen processing and presentation of exogenous peptide antigen via MHC class I, TAP-dependent [GO:0002479];apoptotic process [GO:0006915];cytoplasm [GO:0005737];cytoplasmic sequestering of NF-kappaB [GO:0007253];cytosol [GO:0005829];Fc-epsilon receptor signaling pathway [GO:0038095];interleukin-1-mediated signaling pathway [GO:…	SUBCELLULAR LOCATION: Cytoplasm {ECO:0000269|PubMed:18040287}. Nucleus {ECO:0000269|PubMed:18040287}.	10	10	10	54.9	54.9	54.9	24.428	0	76.571	6035000000	98
O00231	PSMD11		PSD11_HUMAN	PSMD11	26S proteasome non-ATPase regulatory subunit 11 (26S proteasome regulatory subunit RPN6) (26S proteasome regulatory subunit S9) (26S proteasome regulatory subunit p44.5)	29.7931	29.2657	29.7879	29.4876	30.4394	30.2515	30.1637	30.2499	30.3116	30.241	30.1705	30.2367	30.3394	30.3381	29.6438	30.0864	30.2296	30.1187	29.9805	30.0536	30.4239	30.2237	30.1969	30.3552	anaphase-promoting complex-dependent catabolic process [GO:0031145];antigen processing and presentation of exogenous peptide antigen via MHC class I, TAP-dependent [GO:0002479];Fc-epsilon receptor signaling pathway [GO:0038095];interleukin-1-mediated signaling pathway [GO:0070498];MAPK cascade [GO:0000165];negative regulation of canonical Wnt signaling pathway [GO:0090090];negative regulation of …	cytosol [GO:0005829];extracellular region [GO:0005576];ficolin-1-rich granule lumen [GO:1904813];membrane [GO:0016020];nucleoplasm [GO:0005654];nucleus [GO:0005634];proteasome accessory complex [GO:0022624];proteasome complex [GO:0000502];proteasome regulatory particle, lid subcomplex [GO:0008541];secretory granule lumen [GO:0034774]	structural molecule activity [GO:0005198]	HUMAN		3D-structure;Acetylation;Alternative splicing;Complete proteome;Cytoplasm;Direct protein sequencing;Isopeptide bond;Nucleus;Phosphoprotein;Proteasome;Reference proteome;Ubl conjugation	5 out of 5	anaphase-promoting complex-dependent catabolic process [GO:0031145];antigen processing and presentation of exogenous peptide antigen via MHC class I, TAP-dependent [GO:0002479];cytosol [GO:0005829];extracellular region [GO:0005576];Fc-epsilon receptor signaling pathway [GO:0038095];ficolin-1-rich granule lumen [GO:1904813];interleukin-1-mediated signaling pathway [GO:0070498];MAPK cascade [GO:000…	SUBCELLULAR LOCATION: Nucleus {ECO:0000250}. Cytoplasm, cytosol {ECO:0000250}.	40	40	25	75.6	75.6	54.3	47.463	0	192.82	51328000000	829
O00232	PSMD12		PSD12_HUMAN	PSMD12	26S proteasome non-ATPase regulatory subunit 12 (26S proteasome regulatory subunit RPN5) (26S proteasome regulatory subunit p55)	27.5889	28.1915	27.814	27.4484	28.317	28.0899	27.9642	28.3736	28.3631	28.3449	28.2055	28.3184	28.2733	28.2162	28.5301	28.257	28.4116	28.3105	28.074	28.3597	28.3559	28.4246	28.1533	28.1308	anaphase-promoting complex-dependent catabolic process [GO:0031145];antigen processing and presentation of exogenous peptide antigen via MHC class I, TAP-dependent [GO:0002479];Fc-epsilon receptor signaling pathway [GO:0038095];interleukin-1-mediated signaling pathway [GO:0070498];MAPK cascade [GO:0000165];negative regulation of canonical Wnt signaling pathway [GO:0090090];negative regulation of …	cytoplasm [GO:0005737];cytosol [GO:0005829];extracellular exosome [GO:0070062];extracellular region [GO:0005576];ficolin-1-rich granule lumen [GO:1904813];membrane [GO:0016020];nuclear proteasome complex [GO:0031595];nucleoplasm [GO:0005654];proteasome accessory complex [GO:0022624];proteasome complex [GO:0000502];proteasome regulatory particle [GO:0005838];proteasome regulatory particle, lid sub…		HUMAN		3D-structure;Acetylation;Alternative splicing;Complete proteome;Direct protein sequencing;Isopeptide bond;Mental retardation;Polymorphism;Proteasome;Reference proteome;Ubl conjugation	5 out of 5	anaphase-promoting complex-dependent catabolic process [GO:0031145];antigen processing and presentation of exogenous peptide antigen via MHC class I, TAP-dependent [GO:0002479];cytoplasm [GO:0005737];cytosol [GO:0005829];extracellular exosome [GO:0070062];extracellular region [GO:0005576];Fc-epsilon receptor signaling pathway [GO:0038095];ficolin-1-rich granule lumen [GO:1904813];interleukin-1-me…		28	28	27	56.6	56.6	53.9	52.904	0	106	13718000000	273
Q9UNM6;J3KNQ3;H0YD73	PSMD13;PSMD13;PSMD13		PSD13_HUMAN;J3KNQ3_HUMAN;H0YD73_HUMAN	PSMD13;PSMD13;PSMD13	26S proteasome non-ATPase regulatory subunit 13 (26S proteasome regulatory subunit RPN9) (26S proteasome regulatory subunit S11) (26S proteasome regulatory subunit p40.5);26S proteasome non-ATPase regulatory subunit 13;26S proteasome non-ATPase regulatory subunit 13 (Fragment)	26.7033	26.694	26.7268	26.7445	27.5808	27.6638	27.8119	27.7833	27.9869	27.6296	27.8077	27.8007	27.8091	27.6779	27.6455	27.8385	27.9096	27.6676	27.3527	27.3974	27.8277	27.7051	27.5282	27.6867	anaphase-promoting complex-dependent catabolic process [GO:0031145];antigen processing and presentation of exogenous peptide antigen via MHC class I, TAP-dependent [GO:0002479];Fc-epsilon receptor signaling pathway [GO:0038095];interleukin-1-mediated signaling pathway [GO:0070498];MAPK cascade [GO:0000165];meiosis I [GO:0007127];negative regulation of canonical Wnt signaling pathway [GO:0090090];…	cytosol [GO:0005829];extracellular region [GO:0005576];ficolin-1-rich granule lumen [GO:1904813];membrane [GO:0016020];nucleoplasm [GO:0005654];nucleus [GO:0005634];proteasome accessory complex [GO:0022624];proteasome complex [GO:0000502];proteasome regulatory particle [GO:0005838];proteasome regulatory particle, lid subcomplex [GO:0008541];secretory granule lumen [GO:0034774]	structural molecule activity [GO:0005198]	HUMAN		3D-structure;Acetylation;Alternative splicing;Complete proteome;Polymorphism;Proteasome;Proteomics identification;Reference proteome	1 out of 5;5 out of 5	anaphase-promoting complex-dependent catabolic process [GO:0031145];antigen processing and presentation of exogenous peptide antigen via MHC class I, TAP-dependent [GO:0002479];cytosol [GO:0005829];extracellular region [GO:0005576];Fc-epsilon receptor signaling pathway [GO:0038095];ficolin-1-rich granule lumen [GO:1904813];interleukin-1-mediated signaling pathway [GO:0070498];MAPK cascade [GO:000…		24	24	2	66.5	66.5	4.5	42.945	0	108.33	9970300000	292
O00487	PSMD14		PSDE_HUMAN	PSMD14 POH1	26S proteasome non-ATPase regulatory subunit 14 (EC 3.4.19.-) (26S proteasome regulatory subunit RPN11) (26S proteasome-associated PAD1 homolog 1)	26.3682	26.7246	26.4041	25.828	27.8188	27.4438	27.5882	27.8053	27.7566	27.5369	27.538	27.4417	27.6035	27.4182	27.0494	27.3004	27.9143	27.4652	26.8998	27.3023	27.842	27.6849	27.1299	27.308	anaphase-promoting complex-dependent catabolic process [GO:0031145];antigen processing and presentation of exogenous peptide antigen via MHC class I, TAP-dependent [GO:0002479];double-strand break repair via homologous recombination [GO:0000724];double-strand break repair via nonhomologous end joining [GO:0006303];Fc-epsilon receptor signaling pathway [GO:0038095];interleukin-1-mediated signaling…	cytosol [GO:0005829];cytosolic proteasome complex [GO:0031597];extracellular region [GO:0005576];ficolin-1-rich granule lumen [GO:1904813];nucleoplasm [GO:0005654];nucleus [GO:0005634];proteasome accessory complex [GO:0022624];proteasome complex [GO:0000502];proteasome regulatory particle, lid subcomplex [GO:0008541];secretory granule lumen [GO:0034774]	endopeptidase activator activity [GO:0061133];Lys63-specific deubiquitinase activity [GO:0061578];metal ion binding [GO:0046872];metallopeptidase activity [GO:0008237];proteasome binding [GO:0070628];thiol-dependent ubiquitin-specific protease activity [GO:0004843];thiol-dependent ubiquitinyl hydrolase activity [GO:0036459]	HUMAN		3D-structure;Complete proteome;Direct protein sequencing;DNA damage;DNA repair;Hydrolase;Metal-binding;Metalloprotease;Phosphoprotein;Protease;Proteasome;Reference proteome;Ubl conjugation pathway;Zinc	5 out of 5	anaphase-promoting complex-dependent catabolic process [GO:0031145];antigen processing and presentation of exogenous peptide antigen via MHC class I, TAP-dependent [GO:0002479];cytosol [GO:0005829];cytosolic proteasome complex [GO:0031597];double-strand break repair via homologous recombination [GO:0000724];double-strand break repair via nonhomologous end joining [GO:0006303];endopeptidase activa…		15	15	15	62.9	62.9	62.9	34.577	0	81.212	8305300000	250
Q13200	PSMD2		PSMD2_HUMAN	PSMD2 TRAP2	26S proteasome non-ATPase regulatory subunit 2 (26S proteasome regulatory subunit RPN1) (26S proteasome regulatory subunit S2) (26S proteasome subunit p97) (Protein 55.11) (Tumor necrosis factor type 1 receptor-associated protein 2)	30.0884	29.8976	30.0859	30.0659	30.5216	30.4793	30.3739	30.5098	30.4697	30.4664	30.4818	30.4059	30.5883	30.3999	30.0941	30.4719	30.6121	30.6247	30.3089	30.5009	30.7651	30.7224	30.5554	30.3831	anaphase-promoting complex-dependent catabolic process [GO:0031145];antigen processing and presentation of exogenous peptide antigen via MHC class I, TAP-dependent [GO:0002479];Fc-epsilon receptor signaling pathway [GO:0038095];interleukin-1-mediated signaling pathway [GO:0070498];MAPK cascade [GO:0000165];negative regulation of canonical Wnt signaling pathway [GO:0090090];negative regulation of …	cytosol [GO:0005829];extracellular exosome [GO:0070062];extracellular region [GO:0005576];ficolin-1-rich granule lumen [GO:1904813];membrane [GO:0016020];nucleoplasm [GO:0005654];nucleus [GO:0005634];proteasome accessory complex [GO:0022624];proteasome complex [GO:0000502];proteasome regulatory particle [GO:0005838];proteasome regulatory particle, base subcomplex [GO:0008540];proteasome storage g…	enzyme regulator activity [GO:0030234]	HUMAN		3D-structure;Acetylation;Alternative splicing;Complete proteome;Direct protein sequencing;Phosphoprotein;Polymorphism;Proteasome;Reference proteome;Repeat	5 out of 5	anaphase-promoting complex-dependent catabolic process [GO:0031145];antigen processing and presentation of exogenous peptide antigen via MHC class I, TAP-dependent [GO:0002479];cytosol [GO:0005829];enzyme regulator activity [GO:0030234];extracellular exosome [GO:0070062];extracellular region [GO:0005576];Fc-epsilon receptor signaling pathway [GO:0038095];ficolin-1-rich granule lumen [GO:1904813];…		55	55	35	69.9	69.9	46.3	100.2	0	323.31	63515000000	1320
O43242	PSMD3		PSMD3_HUMAN	PSMD3	26S proteasome non-ATPase regulatory subunit 3 (26S proteasome regulatory subunit RPN3) (26S proteasome regulatory subunit S3) (Proteasome subunit p58)	29.1148	29.4702	29.1653	29.1088	29.6315	29.5412	29.4292	29.5298	29.6588	29.5477	29.5398	29.5759	29.6574	29.6401	29.5618	29.4414	29.5353	29.6046	29.3747	29.5942	29.6632	29.4775	29.4467	29.5937	anaphase-promoting complex-dependent catabolic process [GO:0031145];antigen processing and presentation of exogenous peptide antigen via MHC class I, TAP-dependent [GO:0002479];Fc-epsilon receptor signaling pathway [GO:0038095];interleukin-1-mediated signaling pathway [GO:0070498];MAPK cascade [GO:0000165];negative regulation of canonical Wnt signaling pathway [GO:0090090];negative regulation of …	cytosol [GO:0005829];extracellular exosome [GO:0070062];extracellular region [GO:0005576];ficolin-1-rich granule lumen [GO:1904813];membrane [GO:0016020];nucleoplasm [GO:0005654];nucleus [GO:0005634];proteasome accessory complex [GO:0022624];proteasome complex [GO:0000502];proteasome regulatory particle, lid subcomplex [GO:0008541];secretory granule lumen [GO:0034774]	enzyme regulator activity [GO:0030234]	HUMAN		3D-structure;Alternative splicing;Complete proteome;Isopeptide bond;Phosphoprotein;Proteasome;Reference proteome;Ubl conjugation	5 out of 5	anaphase-promoting complex-dependent catabolic process [GO:0031145];antigen processing and presentation of exogenous peptide antigen via MHC class I, TAP-dependent [GO:0002479];cytosol [GO:0005829];enzyme regulator activity [GO:0030234];extracellular exosome [GO:0070062];extracellular region [GO:0005576];Fc-epsilon receptor signaling pathway [GO:0038095];ficolin-1-rich granule lumen [GO:1904813];…		40	40	36	69.5	69.5	62.2	60.977	0	237.65	34047000000	618
P55036;Q5VWC4;A6PVX3	PSMD4;PSMD4;PSMD4		PSMD4_HUMAN;Q5VWC4_HUMAN;A6PVX3_HUMAN	PSMD4 MCB1;PSMD4 hCG_1741224;PSMD4	26S proteasome non-ATPase regulatory subunit 4 (26S proteasome regulatory subunit RPN10) (26S proteasome regulatory subunit S5A) (Antisecretory factor 1) (AF) (ASF) (Multiubiquitin chain-binding protein);26S proteasome non-ATPase regulatory subunit 4 (Proteasome (Prosome, macropain) 26S subunit, non-ATPase, 4, isoform CRA_b);26S proteasome non-ATPase regulatory subunit 4 (Fragment)	27.3129	27.0098	27.5331	27.5968	27.8121	27.6709	27.5498	27.7218	27.7206	27.5396	27.7177	27.6032	27.8216	27.6299	27.6639	27.5076	27.4131	27.4402	27.2957	27.256	27.6118	27.3243	27.3397	27.346	anaphase-promoting complex-dependent catabolic process [GO:0031145];antigen processing and presentation of exogenous peptide antigen via MHC class I, TAP-dependent [GO:0002479];Fc-epsilon receptor signaling pathway [GO:0038095];interleukin-1-mediated signaling pathway [GO:0070498];MAPK cascade [GO:0000165];negative regulation of canonical Wnt signaling pathway [GO:0090090];negative regulation of …	cytosol [GO:0005829];nucleoplasm [GO:0005654];nucleus [GO:0005634];proteasome accessory complex [GO:0022624];proteasome complex [GO:0000502];proteasome regulatory particle, base subcomplex [GO:0008540]	identical protein binding [GO:0042802];polyubiquitin modification-dependent protein binding [GO:0031593];RNA binding [GO:0003723];transcription factor binding [GO:0008134]	HUMAN		3D-structure;Alternative splicing;Coiled coil;Complete proteome;Direct protein sequencing;Isopeptide bond;Phosphoprotein;Proteasome;Proteomics identification;Reference proteome;Repeat;Ubl conjugation	1 out of 5;2 out of 5;5 out of 5	anaphase-promoting complex-dependent catabolic process [GO:0031145];antigen processing and presentation of exogenous peptide antigen via MHC class I, TAP-dependent [GO:0002479];cytosol [GO:0005829];Fc-epsilon receptor signaling pathway [GO:0038095];identical protein binding [GO:0042802];interleukin-1-mediated signaling pathway [GO:0070498];MAPK cascade [GO:0000165];negative regulation of canonica…		12	12	10	37.7	37.7	30.2	40.736	0	146.33	8557000000	200
Q16401	PSMD5		PSMD5_HUMAN	PSMD5 KIAA0072	26S proteasome non-ATPase regulatory subunit 5 (26S protease subunit S5 basic) (26S proteasome subunit S5B)	28.9481	28.7771	28.887	29.0597	29.1635	29.2108	29.3808	29.1248	29.1448	29.163	29.2604	28.9832	28.991	29.0765	29.1971	29.0466	29.0497	29.1816	29.1285	29.0628	29.1872	29.1683	29.115	29.0265	anaphase-promoting complex-dependent catabolic process [GO:0031145];antigen processing and presentation of exogenous peptide antigen via MHC class I, TAP-dependent [GO:0002479];Fc-epsilon receptor signaling pathway [GO:0038095];interleukin-1-mediated signaling pathway [GO:0070498];MAPK cascade [GO:0000165];negative regulation of canonical Wnt signaling pathway [GO:0090090];negative regulation of …	cytosol [GO:0005829];nucleoplasm [GO:0005654];proteasome accessory complex [GO:0022624];proteasome complex [GO:0000502];proteasome regulatory particle, base subcomplex [GO:0008540]		HUMAN		Acetylation;Alternative splicing;Chaperone;Complete proteome;Direct protein sequencing;Polymorphism;Reference proteome	5 out of 5	anaphase-promoting complex-dependent catabolic process [GO:0031145];antigen processing and presentation of exogenous peptide antigen via MHC class I, TAP-dependent [GO:0002479];cytosol [GO:0005829];Fc-epsilon receptor signaling pathway [GO:0038095];interleukin-1-mediated signaling pathway [GO:0070498];MAPK cascade [GO:0000165];negative regulation of canonical Wnt signaling pathway [GO:0090090];ne…		22	22	22	55	55	55	56.195	0	258.1	25664000000	544
Q15008	PSMD6		PSMD6_HUMAN	PSMD6 KIAA0107 PFAAP4	26S proteasome non-ATPase regulatory subunit 6 (26S proteasome regulatory subunit RPN7) (26S proteasome regulatory subunit S10) (Breast cancer-associated protein SGA-113M) (Phosphonoformate immuno-associated protein 4) (Proteasome regulatory particle subunit p44S10) (p42A)	28.1274	28.2135	27.9146	27.6549	28.4051	27.9665	28.0182	28.2041	28.1198	28.0421	27.9058	28.1365	28.202	28.0563	28.1232	28.0919	28.1252	27.9951	27.6921	28.0529	28.0487	27.7867	27.7548	27.9458	anaphase-promoting complex-dependent catabolic process [GO:0031145];antigen processing and presentation of exogenous peptide antigen via MHC class I, TAP-dependent [GO:0002479];Fc-epsilon receptor signaling pathway [GO:0038095];interleukin-1-mediated signaling pathway [GO:0070498];MAPK cascade [GO:0000165];negative regulation of canonical Wnt signaling pathway [GO:0090090];negative regulation of …	cytosol [GO:0005829];extracellular region [GO:0005576];ficolin-1-rich granule lumen [GO:1904813];nucleoplasm [GO:0005654];proteasome accessory complex [GO:0022624];proteasome complex [GO:0000502];proteasome regulatory particle [GO:0005838];secretory granule lumen [GO:0034774]	ATPase activity [GO:0016887];enzyme regulator activity [GO:0030234]	HUMAN		3D-structure;Alternative splicing;Complete proteome;Proteasome;Reference proteome	5 out of 5	anaphase-promoting complex-dependent catabolic process [GO:0031145];antigen processing and presentation of exogenous peptide antigen via MHC class I, TAP-dependent [GO:0002479];ATPase activity [GO:0016887];cytosol [GO:0005829];enzyme regulator activity [GO:0030234];extracellular region [GO:0005576];Fc-epsilon receptor signaling pathway [GO:0038095];ficolin-1-rich granule lumen [GO:1904813];interl…		26	26	12	59.6	59.6	24.9	45.531	0	159.55	12431000000	294
P51665;H3BNT7;H3BTM8	PSMD7;PSMD7;PSMD7		PSMD7_HUMAN;H3BNT7_HUMAN;H3BTM8_HUMAN	PSMD7 MOV34L;PSMD7;PSMD7	26S proteasome non-ATPase regulatory subunit 7 (26S proteasome regulatory subunit RPN8) (26S proteasome regulatory subunit S12) (Mov34 protein homolog) (Proteasome subunit p40);26S proteasome non-ATPase regulatory subunit 7;26S proteasome non-ATPase regulatory subunit 7	28.9523	28.8136	28.9074	28.6893	28.9084	28.9236	28.9317	28.8367	29.0414	28.8354	28.9133	28.8598	28.9364	28.9162	28.9303	28.9812	28.9655	28.9496	28.835	28.8068	28.9337	28.876	28.9927	28.9966	anaphase-promoting complex-dependent catabolic process [GO:0031145];antigen processing and presentation of exogenous peptide antigen via MHC class I, TAP-dependent [GO:0002479];Fc-epsilon receptor signaling pathway [GO:0038095];interleukin-1-mediated signaling pathway [GO:0070498];MAPK cascade [GO:0000165];negative regulation of canonical Wnt signaling pathway [GO:0090090];negative regulation of …	cytosol [GO:0005829];extracellular exosome [GO:0070062];extracellular region [GO:0005576];ficolin-1-rich granule lumen [GO:1904813];membrane [GO:0016020];nucleoplasm [GO:0005654];nucleus [GO:0005634];proteasome complex [GO:0000502];proteasome regulatory particle [GO:0005838];secretory granule lumen [GO:0034774]	protein homodimerization activity [GO:0042803]	HUMAN		3D-structure;Acetylation;Complete proteome;Isopeptide bond;Proteasome;Proteomics identification;Reference proteome;Ubl conjugation	1 out of 5;5 out of 5	anaphase-promoting complex-dependent catabolic process [GO:0031145];antigen processing and presentation of exogenous peptide antigen via MHC class I, TAP-dependent [GO:0002479];cytosol [GO:0005829];extracellular exosome [GO:0070062];extracellular region [GO:0005576];Fc-epsilon receptor signaling pathway [GO:0038095];ficolin-1-rich granule lumen [GO:1904813];interleukin-1-mediated signaling pathwa…		19	19	19	55.9	55.9	55.9	37.025	0	266.93	22847000000	522
P48556;R4GMR5;K7EJR3;K7EJC1	PSMD8;PSMD8;PSMD8;PSMD8		PSMD8_HUMAN;R4GMR5_HUMAN;K7EJR3_HUMAN;K7EJC1_HUMAN	PSMD8;PSMD8;PSMD8;PSMD8	26S proteasome non-ATPase regulatory subunit 8 (26S proteasome regulatory subunit RPN12) (26S proteasome regulatory subunit S14) (p31);26S proteasome non-ATPase regulatory subunit 8;26S proteasome non-ATPase regulatory subunit 8 (Fragment);26S proteasome non-ATPase regulatory subunit 8	27.7754	26.8794	27.2105	27.209	27.4101	27.9456	27.7696	27.6316	27.2807	27.6919	27.5143	27.5029	27.3718	27.6312	27.725	27.6115	27.6518	27.7813	27.7201	27.7513	27.9736	27.918	27.8002	27.7962	anaphase-promoting complex-dependent catabolic process [GO:0031145];antigen processing and presentation of exogenous peptide antigen via MHC class I, TAP-dependent [GO:0002479];Fc-epsilon receptor signaling pathway [GO:0038095];interleukin-1-mediated signaling pathway [GO:0070498];MAPK cascade [GO:0000165];negative regulation of canonical Wnt signaling pathway [GO:0090090];negative regulation of …	cytosol [GO:0005829];nucleoplasm [GO:0005654];nucleus [GO:0005634];proteasome accessory complex [GO:0022624];proteasome complex [GO:0000502];proteasome regulatory particle [GO:0005838];proteasome regulatory particle, lid subcomplex [GO:0008541]		HUMAN		3D-structure;Complete proteome;Isopeptide bond;Phosphoprotein;Proteasome;Proteomics identification;Reference proteome;Ubl conjugation	1 out of 5;5 out of 5	anaphase-promoting complex-dependent catabolic process [GO:0031145];antigen processing and presentation of exogenous peptide antigen via MHC class I, TAP-dependent [GO:0002479];cytosol [GO:0005829];Fc-epsilon receptor signaling pathway [GO:0038095];interleukin-1-mediated signaling pathway [GO:0070498];MAPK cascade [GO:0000165];negative regulation of canonical Wnt signaling pathway [GO:0090090];ne…		17	17	17	52	52	52	39.611	0	109.03	8853400000	124
J3KN29;O00233;F5H5V4;F5GX23;F5H169	PSMD9;PSMD9;PSMD9;PSMD9;PSMD9		J3KN29_HUMAN;PSMD9_HUMAN;F5H5V4_HUMAN;F5GX23_HUMAN;F5H169_HUMAN	PSMD9;PSMD9;PSMD9;PSMD9;PSMD9	26S proteasome non-ATPase regulatory subunit 9;26S proteasome non-ATPase regulatory subunit 9 (26S proteasome regulatory subunit p27);26S proteasome non-ATPase regulatory subunit 9 (Fragment);26S proteasome non-ATPase regulatory subunit 9;26S proteasome non-ATPase regulatory subunit 9	26.0901	26.3859	26.0266	26.0612	25.7269	25.8193	25.7001	25.8297	25.6438	25.8621	25.7651	25.8141	25.8843	25.6321	25.6804	25.836	25.6926	25.7783	25.8165	25.667	25.6063	25.4144	25.5599	25.7216	anaphase-promoting complex-dependent catabolic process [GO:0031145];antigen processing and presentation of exogenous peptide antigen via MHC class I, TAP-dependent [GO:0002479];Fc-epsilon receptor signaling pathway [GO:0038095];interleukin-1-mediated signaling pathway [GO:0070498];MAPK cascade [GO:0000165];negative regulation of canonical Wnt signaling pathway [GO:0090090];negative regulation of …	cytoplasm [GO:0005737];cytosol [GO:0005829];nucleoplasm [GO:0005654];nucleus [GO:0005634];proteasome regulatory particle [GO:0005838];proteasome regulatory particle, base subcomplex [GO:0008540]	bHLH transcription factor binding [GO:0043425];transcription coactivator activity [GO:0003713]	HUMAN		Alternative splicing;Chaperone;Complete proteome;Phosphoprotein;Polymorphism;Proteomics identification;Reference proteome	1 out of 5;5 out of 5	anaphase-promoting complex-dependent catabolic process [GO:0031145];antigen processing and presentation of exogenous peptide antigen via MHC class I, TAP-dependent [GO:0002479];bHLH transcription factor binding [GO:0043425];cytoplasm [GO:0005737];cytosol [GO:0005829];Fc-epsilon receptor signaling pathway [GO:0038095];interleukin-1-mediated signaling pathway [GO:0070498];MAPK cascade [GO:0000165];…		8	8	8	41.9	41.9	41.9	24.553	0	30.998	2719600000	115
A0A087X2I1;P62333;H0YJC0	PSMC6;PSMC6;PSMC6		PRS10_HUMAN;A0A087X2I1_HUMAN;H0YJC0_HUMAN	PSMC6;PSMC6 SUG2;PSMC6	26S proteasome regulatory subunit 10B;26S proteasome regulatory subunit 10B (26S proteasome AAA-ATPase subunit RPT4) (Proteasome 26S subunit ATPase 6) (Proteasome subunit p42);26S proteasome regulatory subunit 10B (Fragment)	29.0148	28.9818	28.9471	28.7633	29.3329	29.1304	29.0108	29.283	29.2164	29.2377	29.2695	29.2305	29.2926	29.2514	29.2198	29.2052	29.212	29.0232	28.9992	28.9952	29.1798	29.0816	28.9997	29.2689	anaphase-promoting complex-dependent catabolic process [GO:0031145];antigen processing and presentation of exogenous peptide antigen via MHC class I, TAP-dependent [GO:0002479];Fc-epsilon receptor signaling pathway [GO:0038095];interleukin-1-mediated signaling pathway [GO:0070498];MAPK cascade [GO:0000165];negative regulation of canonical Wnt signaling pathway [GO:0090090];negative regulation of …	cytosol [GO:0005829];cytosolic proteasome complex [GO:0031597];extracellular exosome [GO:0070062];inclusion body [GO:0016234];membrane [GO:0016020];nucleoplasm [GO:0005654];nucleus [GO:0005634];proteasome accessory complex [GO:0022624];proteasome complex [GO:0000502];proteasome regulatory particle, base subcomplex [GO:0008540]	ATP binding [GO:0005524];ATPase activity [GO:0016887];identical protein binding [GO:0042802];protein binding, bridging [GO:0030674]	HUMAN		3D-structure;Acetylation;ATP-binding;Coiled coil;Complete proteome;Cytoplasm;Direct protein sequencing;Nucleotide-binding;Nucleus;Phosphoprotein;Proteasome;Proteomics identification;Reference proteome	1 out of 5;2 out of 5;5 out of 5	anaphase-promoting complex-dependent catabolic process [GO:0031145];antigen processing and presentation of exogenous peptide antigen via MHC class I, TAP-dependent [GO:0002479];ATP binding [GO:0005524];ATPase activity [GO:0016887];cytosol [GO:0005829];cytosolic proteasome complex [GO:0031597];extracellular exosome [GO:0070062];Fc-epsilon receptor signaling pathway [GO:0038095];identical protein b…	SUBCELLULAR LOCATION: Cytoplasm {ECO:0000250}. Nucleus {ECO:0000250}.	30	30	16	75.8	75.8	37.3	44.172	0	291.5	27587000000	606
P62191	PSMC1		PRS4_HUMAN	PSMC1	26S proteasome regulatory subunit 4 (P26s4) (26S proteasome AAA-ATPase subunit RPT2) (Proteasome 26S subunit ATPase 1)	29.057	28.9844	29.0334	29.1471	29.2313	28.9707	28.8974	28.9995	29.4455	29.2476	28.9413	28.9384	29.238	29.0567	29.0943	28.8423	29.1103	29.167	28.9443	28.7496	29.1958	29.016	28.7715	29.0863	anaphase-promoting complex-dependent catabolic process [GO:0031145];antigen processing and presentation of exogenous peptide antigen via MHC class I, TAP-dependent [GO:0002479];Fc-epsilon receptor signaling pathway [GO:0038095];interleukin-1-mediated signaling pathway [GO:0070498];MAPK cascade [GO:0000165];negative regulation of canonical Wnt signaling pathway [GO:0090090];negative regulation of …	cytosol [GO:0005829];membrane [GO:0016020];nucleoplasm [GO:0005654];nucleus [GO:0005634];proteasome accessory complex [GO:0022624];proteasome complex [GO:0000502];proteasome regulatory particle, base subcomplex [GO:0008540]	ATP binding [GO:0005524];ATPase activity [GO:0016887];proteasome-activating ATPase activity [GO:0036402];RNA binding [GO:0003723];TBP-class protein binding [GO:0017025]	HUMAN		3D-structure;Acetylation;Alternative splicing;ATP-binding;Complete proteome;Cytoplasm;Direct protein sequencing;Isopeptide bond;Lipoprotein;Membrane;Myristate;Nucleotide-binding;Nucleus;Phosphoprotein;Proteasome;Reference proteome;Ubl conjugation	5 out of 5	anaphase-promoting complex-dependent catabolic process [GO:0031145];antigen processing and presentation of exogenous peptide antigen via MHC class I, TAP-dependent [GO:0002479];ATP binding [GO:0005524];ATPase activity [GO:0016887];cytosol [GO:0005829];Fc-epsilon receptor signaling pathway [GO:0038095];interleukin-1-mediated signaling pathway [GO:0070498];MAPK cascade [GO:0000165];membrane [GO:001…	Lipid-anchor {ECO:0000305}.;SUBCELLULAR LOCATION: Cytoplasm. Nucleus. Membrane {ECO:0000305}	30	30	30	64.1	64.1	64.1	49.184	0	256.71	25536000000	653
R4GNH3	PSMC3		R4GNH3_HUMAN	PSMC3	26S proteasome regulatory subunit 6A	29.9354	29.9126	29.576	30.075	29.3214	29.2388	29.0842	29.2694	29.2582	29.2532	29.2729	29.3127	29.3836	29.3977	29.4881	29.1132	29.4569	29.3375	29.2807	29.3915	29.5075	29.5636	29.3528	29.4738	protein catabolic process [GO:0030163]	cytoplasm [GO:0005737]	ATP binding [GO:0005524];hydrolase activity [GO:0016787]	HUMAN		ATP-binding;Complete proteome;Nucleotide-binding;Proteomics identification;Reference proteome	1 out of 5	ATP binding [GO:0005524];cytoplasm [GO:0005737];hydrolase activity [GO:0016787];protein catabolic process [GO:0030163]		34	34	0	75.9	75.9	0	47.352	0	323.31	34752000000	800
P43686	PSMC4		PRS6B_HUMAN	PSMC4 MIP224 TBP7	26S proteasome regulatory subunit 6B (26S proteasome AAA-ATPase subunit RPT3) (MB67-interacting protein) (MIP224) (Proteasome 26S subunit ATPase 4) (Tat-binding protein 7) (TBP-7)	30.0956	29.955	30.0169	30.148	30.015	29.9338	29.8965	29.9127	29.9749	29.9429	30.0478	30.0013	29.874	29.7879	29.8798	29.9043	30.0774	29.8758	29.8431	29.8444	30.0432	29.8987	30.0409	30.1848	anaphase-promoting complex-dependent catabolic process [GO:0031145];antigen processing and presentation of exogenous peptide antigen via MHC class I, TAP-dependent [GO:0002479];blastocyst development [GO:0001824];Fc-epsilon receptor signaling pathway [GO:0038095];interleukin-1-mediated signaling pathway [GO:0070498];MAPK cascade [GO:0000165];negative regulation of canonical Wnt signaling pathway …	cytosol [GO:0005829];cytosolic proteasome complex [GO:0031597];inclusion body [GO:0016234];membrane [GO:0016020];nucleoplasm [GO:0005654];nucleus [GO:0005634];proteasome accessory complex [GO:0022624];proteasome complex [GO:0000502];proteasome regulatory particle, base subcomplex [GO:0008540];synapse [GO:0045202]	ATP binding [GO:0005524];ATPase activity [GO:0016887];proteasome-activating ATPase activity [GO:0036402]	HUMAN		3D-structure;Acetylation;Alternative splicing;ATP-binding;Complete proteome;Cytoplasm;Direct protein sequencing;Nucleotide-binding;Nucleus;Phosphoprotein;Proteasome;Reference proteome	5 out of 5	anaphase-promoting complex-dependent catabolic process [GO:0031145];antigen processing and presentation of exogenous peptide antigen via MHC class I, TAP-dependent [GO:0002479];ATP binding [GO:0005524];ATPase activity [GO:0016887];blastocyst development [GO:0001824];cytosol [GO:0005829];cytosolic proteasome complex [GO:0031597];Fc-epsilon receptor signaling pathway [GO:0038095];inclusion body [GO…	SUBCELLULAR LOCATION: Cytoplasm. Nucleus.	36	36	36	87.8	87.8	87.8	47.366	0	323.31	48595000000	836
P35998	PSMC2		PRS7_HUMAN	PSMC2 MSS1	26S proteasome regulatory subunit 7 (26S proteasome AAA-ATPase subunit RPT1) (Proteasome 26S subunit ATPase 2) (Protein MSS1)	29.3407	29.3119	29.2552	29.1546	29.3655	29.1253	29.021	29.1827	29.4341	29.2963	29.2243	29.2153	29.3807	29.3288	29.3189	29.1907	29.351	29.2448	29.1455	29.2328	29.418	29.3099	29.4126	29.4963	anaphase-promoting complex-dependent catabolic process [GO:0031145];antigen processing and presentation of exogenous peptide antigen via MHC class I, TAP-dependent [GO:0002479];Fc-epsilon receptor signaling pathway [GO:0038095];interleukin-1-mediated signaling pathway [GO:0070498];MAPK cascade [GO:0000165];negative regulation of canonical Wnt signaling pathway [GO:0090090];negative regulation of …	cytoplasm [GO:0005737];cytoplasmic ribonucleoprotein granule [GO:0036464];cytosol [GO:0005829];dendritic spine [GO:0043197];extracellular region [GO:0005576];ficolin-1-rich granule lumen [GO:1904813];membrane [GO:0016020];nucleoplasm [GO:0005654];nucleus [GO:0005634];P-body [GO:0000932];proteasome accessory complex [GO:0022624];proteasome complex [GO:0000502];proteasome regulatory particle, base …	ATP binding [GO:0005524];ATPase activity [GO:0016887];proteasome-activating ATPase activity [GO:0036402];TBP-class protein binding [GO:0017025]	HUMAN		3D-structure;Acetylation;Alternative splicing;ATP-binding;Complete proteome;Cytoplasm;Direct protein sequencing;Nucleotide-binding;Proteasome;Reference proteome	5 out of 5	anaphase-promoting complex-dependent catabolic process [GO:0031145];antigen processing and presentation of exogenous peptide antigen via MHC class I, TAP-dependent [GO:0002479];ATP binding [GO:0005524];ATPase activity [GO:0016887];cytoplasm [GO:0005737];cytoplasmic ribonucleoprotein granule [GO:0036464];cytosol [GO:0005829];dendritic spine [GO:0043197];extracellular region [GO:0005576];Fc-epsilon…	SUBCELLULAR LOCATION: Cytoplasm {ECO:0000269|PubMed:22078707}. Note=Colocalizes with TRIM5 in cytoplasmic bodies. {ECO:0000269|PubMed:22078707}.	41	41	41	89.1	89.1	89.1	48.633	0	260.65	29992000000	919
P62195;J3QSA9;J3KRP2	PSMC5;PSMC5;PSMC5		PRS8_HUMAN;J3QSA9_HUMAN;J3KRP2_HUMAN	PSMC5 SUG1;PSMC5;PSMC5	26S proteasome regulatory subunit 8 (26S proteasome AAA-ATPase subunit RPT6) (Proteasome 26S subunit ATPase 5) (Proteasome subunit p45) (Thyroid hormone receptor-interacting protein 1) (TRIP1) (p45/SUG);26S proteasome regulatory subunit 8 (Fragment);26S proteasome regulatory subunit 8 (Fragment)	29.1642	29.2953	28.9392	29.1999	29.2363	29.015	29.082	29.1544	29.1727	29.191	29.0546	29.1982	29.1497	29.2296	29.2732	28.961	29.1616	29.0774	28.9768	28.9694	29.1723	28.9959	29.0179	29.2076	anaphase-promoting complex-dependent catabolic process [GO:0031145];antigen processing and presentation of exogenous peptide antigen via MHC class I, TAP-dependent [GO:0002479];Fc-epsilon receptor signaling pathway [GO:0038095];interleukin-1-mediated signaling pathway [GO:0070498];MAPK cascade [GO:0000165];modulation of chemical synaptic transmission [GO:0050804];negative regulation of canonical …	blood microparticle [GO:0072562];cytoplasm [GO:0005737];cytoplasmic vesicle [GO:0031410];cytosol [GO:0005829];cytosolic proteasome complex [GO:0031597];extracellular exosome [GO:0070062];inclusion body [GO:0016234];membrane [GO:0016020];nuclear proteasome complex [GO:0031595];nucleoplasm [GO:0005654];nucleus [GO:0005634];postsynapse [GO:0098794];proteasome accessory complex [GO:0022624];proteasom…	ATP binding [GO:0005524];ATPase activity [GO:0016887];TBP-class protein binding [GO:0017025];thyrotropin-releasing hormone receptor binding [GO:0031531];transcription factor binding [GO:0008134]	HUMAN		3D-structure;Acetylation;Alternative splicing;ATP-binding;Coiled coil;Complete proteome;Cytoplasm;Nucleotide-binding;Nucleus;Phosphoprotein;Polymorphism;Proteasome;Proteomics identification;Reference proteome	1 out of 5;5 out of 5	anaphase-promoting complex-dependent catabolic process [GO:0031145];antigen processing and presentation of exogenous peptide antigen via MHC class I, TAP-dependent [GO:0002479];ATP binding [GO:0005524];ATPase activity [GO:0016887];blood microparticle [GO:0072562];cytoplasm [GO:0005737];cytoplasmic vesicle [GO:0031410];cytosol [GO:0005829];cytosolic proteasome complex [GO:0031597];extracellular ex…	SUBCELLULAR LOCATION: Cytoplasm {ECO:0000305}. Nucleus {ECO:0000305}.	30	30	11	76.1	76.1	27.8	45.626	0	323.31	29510000000	817
J3QQM1;J3QSE0	PSMC5;PSMC5		J3QQM1_HUMAN;J3QSE0_HUMAN	PSMC5;PSMC5	26S proteasome regulatory subunit 8 (Fragment);26S proteasome regulatory subunit 8	21.5877	NaN	NaN	NaN	NaN	NaN	NaN	NaN	NaN	NaN	NaN	NaN	NaN	NaN	NaN	NaN	NaN	NaN	NaN	NaN	NaN	NaN	NaN	NaN			ATP binding [GO:0005524]	HUMAN		Coiled coil;Complete proteome;Proteomics identification;Reference proteome	1 out of 5	ATP binding [GO:0005524]		20	1	1	78.7	4.2	4.2	29.347	0.00034048	3.3112	9617500	1
Q13442	PDAP1		HAP28_HUMAN	PDAP1 HASPP28	28 kDa heat- and acid-stable phosphoprotein (PDGF-associated protein) (PAP) (PDGFA-associated protein 1) (PAP1)	27.3048	28.4165	27.6302	27.8663	27.3646	27.4875	27.1664	27.0527	27.4443	27.2399	27.1395	27.166	27.4118	27.1741	27.7457	26.9082	26.7986	27.0535	27.104	27.0523	25.9815	26.2483	26.4389	26.6718	neutrophil degranulation [GO:0043312];signal transduction [GO:0007165]	cytosol [GO:0005829];extracellular region [GO:0005576];ficolin-1-rich granule lumen [GO:1904813];plasma membrane [GO:0005886]	RNA binding [GO:0003723]	HUMAN		Acetylation;Complete proteome;Isopeptide bond;Methylation;Phosphoprotein;Reference proteome;Ubl conjugation	4 out of 5	cytosol [GO:0005829];extracellular region [GO:0005576];ficolin-1-rich granule lumen [GO:1904813];neutrophil degranulation [GO:0043312];plasma membrane [GO:0005886];RNA binding [GO:0003723];signal transduction [GO:0007165]		12	12	12	59.1	59.1	59.1	20.63	0	135.06	7481300000	165
P82912;H0YL99	MRPS11;MRPS11		RT11_HUMAN;H0YL99_HUMAN	MRPS11 RPMS11 HCC2;MRPS11	28S ribosomal protein S11, mitochondrial (MRP-S11) (S11mt) (Cervical cancer proto-oncogene 2 protein) (HCC-2) (Mitochondrial small ribosomal subunit protein uS11m);28S ribosomal protein S11, mitochondrial	NaN	23.9482	23.1413	23.6234	24.1859	24.0795	24.1037	23.9191	23.8959	23.8787	24.3049	23.9349	23.9323	23.9833	23.759	24.324	24.2258	24.3352	24.044	23.6747	24.0357	24.137	24.4658	24.5293	DNA damage response, detection of DNA damage [GO:0042769];maturation of SSU-rRNA from tricistronic rRNA transcript (SSU-rRNA, 5.8S rRNA, LSU-rRNA) [GO:0000462];mitochondrial translation [GO:0032543];mitochondrial translational elongation [GO:0070125];mitochondrial translational termination [GO:0070126];ribosomal small subunit assembly [GO:0000028];translation [GO:0006412]	mitochondrial inner membrane [GO:0005743];mitochondrial small ribosomal subunit [GO:0005763];mitochondrion [GO:0005739];ribosome [GO:0005840]	mRNA 5'-UTR binding [GO:0048027];RNA binding [GO:0003723];small ribosomal subunit rRNA binding [GO:0070181];structural constituent of ribosome [GO:0003735]	HUMAN		3D-structure;Alternative splicing;Complete proteome;Mitochondrion;Polymorphism;Proteomics identification;Reference proteome;Ribonucleoprotein;Ribosomal protein;Transit peptide	1 out of 5;5 out of 5	DNA damage response, detection of DNA damage [GO:0042769];maturation of SSU-rRNA from tricistronic rRNA transcript (SSU-rRNA, 5.8S rRNA, LSU-rRNA) [GO:0000462];mitochondrial inner membrane [GO:0005743];mitochondrial small ribosomal subunit [GO:0005763];mitochondrial translation [GO:0032543];mitochondrial translational elongation [GO:0070125];mitochondrial translational termination [GO:0070126];mi…	SUBCELLULAR LOCATION: Mitochondrion {ECO:0000269|PubMed:25838379}.	4	4	4	22.2	22.2	22.2	20.616	0	28.226	751240000	32
O15235	MRPS12		RT12_HUMAN	MRPS12 RPMS12 RPSM12	28S ribosomal protein S12, mitochondrial (MRP-S12) (S12mt) (MT-RPS12) (Mitochondrial small ribosomal subunit protein uS12m)	23.6362	24.3815	23.6155	23.3203	23.7671	24.0069	23.8336	24.0573	23.7298	23.886	24.2847	24.0939	23.9452	23.5748	22.9581	NaN	23.6617	23.581	NaN	NaN	23.6689	23.5851	NaN	NaN	mitochondrial translation [GO:0032543];mitochondrial translational elongation [GO:0070125];mitochondrial translational termination [GO:0070126];translation [GO:0006412]	mitochondrial inner membrane [GO:0005743];mitochondrial ribosome [GO:0005761];mitochondrial small ribosomal subunit [GO:0005763]	RNA binding [GO:0003723];structural constituent of ribosome [GO:0003735]	HUMAN		3D-structure;Complete proteome;Mitochondrion;Polymorphism;Reference proteome;Ribonucleoprotein;Ribosomal protein;Transit peptide	4 out of 5	mitochondrial inner membrane [GO:0005743];mitochondrial ribosome [GO:0005761];mitochondrial small ribosomal subunit [GO:0005763];mitochondrial translation [GO:0032543];mitochondrial translational elongation [GO:0070125];mitochondrial translational termination [GO:0070126];RNA binding [GO:0003723];structural constituent of ribosome [GO:0003735];translation [GO:0006412]	SUBCELLULAR LOCATION: Mitochondrion {ECO:0000269|PubMed:25838379}.	5	5	5	37	37	37	15.173	0	6.0514	558620000	51
O60783	MRPS14		RT14_HUMAN	MRPS14	28S ribosomal protein S14, mitochondrial (MRP-S14) (S14mt) (Mitochondrial small ribosomal subunit protein uS14m)	NaN	NaN	NaN	NaN	NaN	NaN	NaN	NaN	NaN	NaN	NaN	NaN	NaN	NaN	NaN	NaN	NaN	NaN	21.9971	NaN	NaN	NaN	NaN	NaN	mitochondrial translation [GO:0032543];mitochondrial translational elongation [GO:0070125];mitochondrial translational termination [GO:0070126];translation [GO:0006412]	mitochondrial inner membrane [GO:0005743];mitochondrial ribosome [GO:0005761];mitochondrial small ribosomal subunit [GO:0005763]	RNA binding [GO:0003723];structural constituent of ribosome [GO:0003735]	HUMAN		3D-structure;Complete proteome;Disease mutation;Mitochondrion;Primary mitochondrial disease;Reference proteome;Ribonucleoprotein;Ribosomal protein	4 out of 5	mitochondrial inner membrane [GO:0005743];mitochondrial ribosome [GO:0005761];mitochondrial small ribosomal subunit [GO:0005763];mitochondrial translation [GO:0032543];mitochondrial translational elongation [GO:0070125];mitochondrial translational termination [GO:0070126];RNA binding [GO:0003723];structural constituent of ribosome [GO:0003735];translation [GO:0006412]	SUBCELLULAR LOCATION: Mitochondrion {ECO:0000269|PubMed:25838379}.	2	2	2	19.5	19.5	19.5	15.139	0.00033557	3.0825	103720000	3
A6ND22;Q9Y3D3	MRPS16;MRPS16		RT16_HUMAN;A6ND22_HUMAN	MRPS16;MRPS16 RPMS16 CGI-132	28S ribosomal protein S16, mitochondrial;28S ribosomal protein S16, mitochondrial (MRP-S16) (S16mt) (Mitochondrial small ribosomal subunit protein bS16m)	24.8363	NaN	24.2961	NaN	25.7034	25.5781	26.3408	25.3436	25.2599	25.5244	25.503	25.4751	25.1867	NaN	NaN	25.1863	25.941	25.1467	25.4039	25.3997	25.2799	25.45	25.3606	25.6209	mitochondrial translation [GO:0032543];mitochondrial translational elongation [GO:0070125];mitochondrial translational termination [GO:0070126];translation [GO:0006412]	cytosol [GO:0005829];mitochondrial inner membrane [GO:0005743];mitochondrial small ribosomal subunit [GO:0005763];mitochondrion [GO:0005739];ribosome [GO:0005840]	structural constituent of ribosome [GO:0003735]	HUMAN		3D-structure;Alternative splicing;Complete proteome;Mitochondrion;Phosphoprotein;Polymorphism;Primary mitochondrial disease;Proteomics identification;Reference proteome;Ribonucleoprotein;Ribosomal protein;Transit peptide	1 out of 5;5 out of 5	cytosol [GO:0005829];mitochondrial inner membrane [GO:0005743];mitochondrial small ribosomal subunit [GO:0005763];mitochondrial translation [GO:0032543];mitochondrial translational elongation [GO:0070125];mitochondrial translational termination [GO:0070126];mitochondrion [GO:0005739];ribosome [GO:0005840];structural constituent of ribosome [GO:0003735];translation [GO:0006412]	SUBCELLULAR LOCATION: Mitochondrion {ECO:0000269|PubMed:25838379}.	7	7	7	66.4	66.4	66.4	15.345	0	14.732	1868400000	46
E9PE17;I3L0E3;Q9Y2R5	MRPS17;MRPS17		I3L0E3_HUMAN;E9PE17_HUMAN;RT17_HUMAN	MRPS17;hCG_1984214;MRPS17 RPMS17 HSPC011	28S ribosomal protein S17, mitochondrial (Fragment);HCG1984214, isoform CRA_a;28S ribosomal protein S17, mitochondrial (MRP-S17) (S17mt) (Mitochondrial small ribosomal subunit protein uS17m)	24.9322	25.8207	24.9033	25.6331	NaN	24.7574	25.6548	24.454	24.8508	24.5622	25.1396	NaN	24.7573	NaN	24.6482	NaN	24.5374	25.1411	25.0189	25.5498	25.4836	25.1487	25.3868	NaN	mitochondrial translation [GO:0032543];mitochondrial translational elongation [GO:0070125];mitochondrial translational termination [GO:0070126];regulation of transcription, DNA-templated [GO:0006355];translation [GO:0006412]	mitochondrial inner membrane [GO:0005743];mitochondrial small ribosomal subunit [GO:0005763]	nucleic acid binding [GO:0003676];rRNA binding [GO:0019843];structural constituent of ribosome [GO:0003735]	HUMAN		3D-structure;Complete proteome;Mitochondrion;Proteomics identification;Reference proteome;Ribonucleoprotein;Ribosomal protein;RNA-binding;rRNA-binding;Transit peptide	1 out of 5;4 out of 5	mitochondrial inner membrane [GO:0005743];mitochondrial small ribosomal subunit [GO:0005763];mitochondrial translation [GO:0032543];mitochondrial translational elongation [GO:0070125];mitochondrial translational termination [GO:0070126];nucleic acid binding [GO:0003676];regulation of transcription, DNA-templated [GO:0006355];rRNA binding [GO:0019843];structural constituent of ribosome [GO:0003735…	SUBCELLULAR LOCATION: Mitochondrion {ECO:0000269|PubMed:25838379}.	9	9	5	46.7	46.7	23.1	25.72	0	6.5525	1586600000	47
Q9Y676;A0A0G2JIC6	MRPS18B;MRPS18B		RT18B_HUMAN;A0A0G2JIC6_HUMAN	MRPS18B C6orf14 HSPC183 PTD017;MRPS18B	28S ribosomal protein S18b, mitochondrial (MRP-S18-b) (Mrps18-b) (S18mt-b) (28S ribosomal protein S18-2, mitochondrial) (MRP-S18-2) (Mitochondrial small ribosomal subunit protein bS18b) (Mitochondrial small ribosomal subunit protein mS40);28S ribosomal protein S18b, mitochondrial	26.4154	26.2202	26.6765	26.5177	26.1895	26.2618	26.1308	26.4156	26.2144	26.0333	26.3898	26.4437	26.2975	26.3644	26.2193	26.1884	26.3585	26.2573	26.2392	26.0198	26.5823	26.3663	26.4059	26.5497	mitochondrial translation [GO:0032543];mitochondrial translational elongation [GO:0070125];mitochondrial translational termination [GO:0070126];translation [GO:0006412]	cell junction [GO:0030054];mitochondrial inner membrane [GO:0005743];mitochondrial small ribosomal subunit [GO:0005763];mitochondrion [GO:0005739];nucleoplasm [GO:0005654]	structural constituent of ribosome [GO:0003735]	HUMAN		3D-structure;Complete proteome;Mitochondrion;Phosphoprotein;Polymorphism;Proteomics identification;Reference proteome;Ribonucleoprotein;Ribosomal protein;Transit peptide	1 out of 5;5 out of 5	cell junction [GO:0030054];mitochondrial inner membrane [GO:0005743];mitochondrial small ribosomal subunit [GO:0005763];mitochondrial translation [GO:0032543];mitochondrial translational elongation [GO:0070125];mitochondrial translational termination [GO:0070126];mitochondrion [GO:0005739];nucleoplasm [GO:0005654];structural constituent of ribosome [GO:0003735];translation [GO:0006412]	SUBCELLULAR LOCATION: Mitochondrion {ECO:0000269|PubMed:25838379}.	16	16	16	70.2	70.2	70.2	29.395	0	46.643	3998700000	126
Q9Y399;Q5T8A0	MRPS2;MRPS2		RT02_HUMAN;Q5T8A0_HUMAN	MRPS2 CGI-91;MRPS2	28S ribosomal protein S2, mitochondrial (MRP-S2) (S2mt) (Mitochondrial small ribosomal subunit protein uS2m);28S ribosomal protein S2, mitochondrial (Fragment)	24.9569	24.8548	25.8908	24.9394	26.2596	25.7933	26.0631	25.9131	25.923	25.7705	26.0187	25.7224	25.8151	26.269	25.6141	25.9315	25.9808	25.9368	25.9467	25.8611	26.1465	25.986	26.0566	26.0046	mitochondrial ribosome assembly [GO:0061668];mitochondrial translation [GO:0032543];mitochondrial translational elongation [GO:0070125];mitochondrial translational termination [GO:0070126];translation [GO:0006412]	mitochondrial inner membrane [GO:0005743];mitochondrial small ribosomal subunit [GO:0005763];mitochondrion [GO:0005739];small ribosomal subunit [GO:0015935]	structural constituent of ribosome [GO:0003735]	HUMAN		3D-structure;Complete proteome;Disease mutation;Mitochondrion;Polymorphism;Primary mitochondrial disease;Proteomics identification;Reference proteome;Ribonucleoprotein;Ribosomal protein	1 out of 5;5 out of 5	mitochondrial inner membrane [GO:0005743];mitochondrial ribosome assembly [GO:0061668];mitochondrial small ribosomal subunit [GO:0005763];mitochondrial translation [GO:0032543];mitochondrial translational elongation [GO:0070125];mitochondrial translational termination [GO:0070126];mitochondrion [GO:0005739];small ribosomal subunit [GO:0015935];structural constituent of ribosome [GO:0003735];trans…	SUBCELLULAR LOCATION: Mitochondrion {ECO:0000269|PubMed:25838379}.	11	11	11	49.3	49.3	49.3	33.249	0	13.768	2530500000	97
G5E9V5;G5E9W7;P82650	MRPS22;MRPS22;MRPS22		G5E9V5_HUMAN;G5E9W7_HUMAN;RT22_HUMAN	MRPS22 hCG_17223;MRPS22 hCG_17223;MRPS22 C3orf5 RPMS22 GK002	28S ribosomal protein S22, mitochondrial (Mitochondrial ribosomal protein S22, isoform CRA_a);28S ribosomal protein S22, mitochondrial (Mitochondrial ribosomal protein S22, isoform CRA_e);28S ribosomal protein S22, mitochondrial (MRP-S22) (S22mt) (Mitochondrial small ribosomal subunit protein mS22)	27.6661	27.1512	27.5024	27.536	27.6342	27.5054	27.3629	27.3977	27.5564	27.4139	27.4749	27.542	27.334	27.2419	27.0974	27.479	27.4248	27.4634	27.4438	27.3816	27.7783	27.3295	27.5981	27.6149	mitochondrial translational elongation [GO:0070125];mitochondrial translational termination [GO:0070126]	mitochondrial inner membrane [GO:0005743];mitochondrial ribosome [GO:0005761];mitochondrial small ribosomal subunit [GO:0005763];mitochondrion [GO:0005739];ribosome [GO:0005840]	structural constituent of ribosome [GO:0003735]	HUMAN		3D-structure;Acetylation;Alternative splicing;Complete proteome;Disease mutation;Mitochondrion;Phosphoprotein;Primary mitochondrial disease;Proteomics identification;Reference proteome;Ribonucleoprotein;Ribosomal protein;Signal	1 out of 5;5 out of 5	mitochondrial inner membrane [GO:0005743];mitochondrial ribosome [GO:0005761];mitochondrial small ribosomal subunit [GO:0005763];mitochondrial translational elongation [GO:0070125];mitochondrial translational termination [GO:0070126];mitochondrion [GO:0005739];ribosome [GO:0005840];structural constituent of ribosome [GO:0003735]	SUBCELLULAR LOCATION: Mitochondrion {ECO:0000269|PubMed:25838379}.	20	20	5	65.2	65.2	29.8	41.209	0	87.035	8462700000	205
J3QLR8;Q9Y3D9	MRPS23;MRPS23		RT23_HUMAN;J3QLR8_HUMAN	MRPS23;MRPS23 CGI-138 HSPC329	28S ribosomal protein S23, mitochondrial;28S ribosomal protein S23, mitochondrial (MRP-S23) (S23mt) (Mitochondrial small ribosomal subunit protein mS23)	25.9238	26.2293	25.8738	25.93	26.7402	26.5757	26.7313	26.6564	26.4785	26.3965	26.6078	26.5182	26.4496	26.6849	26.6136	26.5933	26.6118	26.62	26.4173	26.757	26.7094	26.7767	26.4763	26.5946	mitochondrial translational elongation [GO:0070125];mitochondrial translational termination [GO:0070126];translation [GO:0006412]	mitochondrial inner membrane [GO:0005743];mitochondrion [GO:0005739];nuclear membrane [GO:0031965];ribosome [GO:0005840]	RNA binding [GO:0003723];structural constituent of ribosome [GO:0003735]	HUMAN		3D-structure;Acetylation;Complete proteome;Disease mutation;Mitochondrion;Primary mitochondrial disease;Proteomics identification;Reference proteome;Ribonucleoprotein;Ribosomal protein	1 out of 5;5 out of 5	mitochondrial inner membrane [GO:0005743];mitochondrial translational elongation [GO:0070125];mitochondrial translational termination [GO:0070126];mitochondrion [GO:0005739];nuclear membrane [GO:0031965];ribosome [GO:0005840];RNA binding [GO:0003723];structural constituent of ribosome [GO:0003735];translation [GO:0006412]	SUBCELLULAR LOCATION: Mitochondrion {ECO:0000269|PubMed:25838379}.	14	14	14	63.2	63.2	63.2	21.77	0	36.828	4146900000	123
Q96EL2	MRPS24		RT24_HUMAN	MRPS24 HSPC335	28S ribosomal protein S24, mitochondrial (MRP-S24) (S24mt) (Mitochondrial small ribosomal subunit protein uS3m) (bMRP-47) (bMRP47)	23.2458	23.3621	NaN	NaN	23.5917	NaN	NaN	23.8737	23.8609	24.0784	NaN	24.2711	23.8032	24.1731	22.9956	NaN	23.3606	23.5237	23.8123	NaN	23.5346	23.165	23.5652	NaN	mitochondrial translation [GO:0032543];mitochondrial translational elongation [GO:0070125];mitochondrial translational termination [GO:0070126]	mitochondrial inner membrane [GO:0005743];mitochondrial small ribosomal subunit [GO:0005763]	RNA binding [GO:0003723];structural constituent of ribosome [GO:0003735]	HUMAN		3D-structure;Complete proteome;Mitochondrion;Polymorphism;Reference proteome;Ribonucleoprotein;Ribosomal protein;Transit peptide	4 out of 5	mitochondrial inner membrane [GO:0005743];mitochondrial small ribosomal subunit [GO:0005763];mitochondrial translation [GO:0032543];mitochondrial translational elongation [GO:0070125];mitochondrial translational termination [GO:0070126];RNA binding [GO:0003723];structural constituent of ribosome [GO:0003735]	SUBCELLULAR LOCATION: Mitochondrion {ECO:0000269|PubMed:25838379}.	5	5	5	46.1	46.1	46.1	19.015	0	13.566	485750000	28
P82663;E7EPW2	MRPS25;MRPS25		RT25_HUMAN;E7EPW2_HUMAN	MRPS25 RPMS25;MRPS25	28S ribosomal protein S25, mitochondrial (MRP-S25) (S25mt) (Mitochondrial small ribosomal subunit protein mS25);28S ribosomal protein S25, mitochondrial	25.5898	25.4798	25.9183	25.0925	26.2813	26.2046	26.1283	26.0717	26.0651	26.3261	26.0154	26.0646	26.1272	26.1226	25.8764	25.9967	26.3395	26.5468	26.2046	26.1762	26.5378	26.201	25.9667	25.9851	mitochondrial translational elongation [GO:0070125];mitochondrial translational termination [GO:0070126]	mitochondrial inner membrane [GO:0005743];mitochondrion [GO:0005739];ribosome [GO:0005840]	structural constituent of ribosome [GO:0003735]	HUMAN		3D-structure;Alternative splicing;Complete proteome;Mitochondrion;Proteomics identification;Reference proteome;Ribonucleoprotein;Ribosomal protein	1 out of 5;4 out of 5	mitochondrial inner membrane [GO:0005743];mitochondrial translational elongation [GO:0070125];mitochondrial translational termination [GO:0070126];mitochondrion [GO:0005739];ribosome [GO:0005840];structural constituent of ribosome [GO:0003735]	SUBCELLULAR LOCATION: Mitochondrion {ECO:0000269|PubMed:25838379}.	16	16	16	81.5	81.5	81.5	20.116	0	28.433	2931200000	163
Q9BYN8	MRPS26		RT26_HUMAN	MRPS26 C20orf193 RPMS13	28S ribosomal protein S26, mitochondrial (MRP-S26) (S26mt) (28S ribosomal protein S13, mitochondrial) (MRP-S13) (S13mt) (Mitochondrial small ribosomal subunit protein mS26)	24.7585	24.4901	25.1153	25.044	25.3639	25.2665	25.3703	25.4318	25.4825	25.2553	25.312	25.3976	25.2281	25.1466	25.8801	25.2709	25.1867	25.2024	25.0618	24.7611	25.4923	25.0041	24.9436	25.0958	DNA damage response, detection of DNA damage [GO:0042769];mitochondrial translational elongation [GO:0070125];mitochondrial translational termination [GO:0070126]	mitochondrial inner membrane [GO:0005743];mitochondrial small ribosomal subunit [GO:0005763];mitochondrion [GO:0005739];nucleoplasm [GO:0005654]	RNA binding [GO:0003723]	HUMAN		3D-structure;Complete proteome;Mitochondrion;Reference proteome;Ribonucleoprotein;Ribosomal protein;Transit peptide	4 out of 5	DNA damage response, detection of DNA damage [GO:0042769];mitochondrial inner membrane [GO:0005743];mitochondrial small ribosomal subunit [GO:0005763];mitochondrial translational elongation [GO:0070125];mitochondrial translational termination [GO:0070126];mitochondrion [GO:0005739];nucleoplasm [GO:0005654];RNA binding [GO:0003723]	SUBCELLULAR LOCATION: Mitochondrion {ECO:0000269|PubMed:25838379}.	12	12	12	46.3	46.3	46.3	24.211	0	20.484	1561800000	78
G5EA06;Q92552;D6RH20	MRPS27;MRPS27;MRPS27		RT27_HUMAN;G5EA06_HUMAN;D6RH20_HUMAN	MRPS27 hCG_37853;MRPS27 KIAA0264;MRPS27	28S ribosomal protein S27, mitochondrial (Mitochondrial ribosomal protein S27, isoform CRA_b);28S ribosomal protein S27, mitochondrial (MRP-S27) (S27mt) (Mitochondrial ribosomal protein S27) (Mitochondrial small ribosomal subunit protein mS27);28S ribosomal protein S27, mitochondrial (Fragment)	27.8075	27.0662	27.7223	27.4743	27.7823	27.8018	27.9661	27.7171	27.5819	27.8239	27.8453	27.7091	27.659	27.6529	27.4828	27.8364	27.588	28.0096	27.9701	27.8699	28.2145	28.1121	28.0974	28.1316	cell population proliferation [GO:0008283];mitochondrial translational elongation [GO:0070125];mitochondrial translational termination [GO:0070126];positive regulation of mitochondrial translation [GO:0070131]	cytoplasm [GO:0005737];mitochondrial inner membrane [GO:0005743];mitochondrial small ribosomal subunit [GO:0005763];mitochondrion [GO:0005739];nucleolus [GO:0005730];nucleoplasm [GO:0005654];plasma membrane [GO:0005886];ribosome [GO:0005840]	mitochondrial ribosome binding [GO:0097177];rRNA binding [GO:0019843];tRNA binding [GO:0000049]	HUMAN		3D-structure;Alternative splicing;Coiled coil;Complete proteome;Cytoplasm;Mitochondrion;Polymorphism;Proteomics identification;Reference proteome;Repeat;Ribonucleoprotein;Ribosomal protein;RNA-binding;rRNA-binding;Transit peptide;Translation regulation;tRNA-binding	2 out of 5;5 out of 5	cell population proliferation [GO:0008283];cytoplasm [GO:0005737];mitochondrial inner membrane [GO:0005743];mitochondrial ribosome binding [GO:0097177];mitochondrial small ribosomal subunit [GO:0005763];mitochondrial translational elongation [GO:0070125];mitochondrial translational termination [GO:0070126];mitochondrion [GO:0005739];nucleolus [GO:0005730];nucleoplasm [GO:0005654];plasma membrane …	SUBCELLULAR LOCATION: Cytoplasm {ECO:0000269|PubMed:28714366}. Mitochondrion {ECO:0000269|PubMed:22841715, ECO:0000269|PubMed:25838379}.	19	19	19	48.6	48.6	48.6	47.611	0	57.633	10680000000	227
Q9Y2Q9;H0YAT2;E5RGC7	MRPS28;MRPS28;MRPS28		RT28_HUMAN;H0YAT2_HUMAN;E5RGC7_HUMAN	MRPS28 MRPS35 HSPC007;MRPS28;MRPS28	28S ribosomal protein S28, mitochondrial (MRP-S28) (S28mt) (28S ribosomal protein S35, mitochondrial) (MRP-S35) (S35mt) (Mitochondrial small ribosomal subunit protein bS1m);28S ribosomal protein S28, mitochondrial (Fragment);28S ribosomal protein S28, mitochondrial (Fragment)	24.9522	24.7852	24.871	NaN	24.872	24.7096	24.4916	24.2796	24.6278	24.5339	24.1912	24.5247	24.6387	24.2799	24.8634	24.0021	24.5486	24.6324	24.7738	24.5561	24.2535	24.2342	NaN	NaN	mitochondrial translational elongation [GO:0070125];mitochondrial translational termination [GO:0070126]	mitochondrial inner membrane [GO:0005743];mitochondrial small ribosomal subunit [GO:0005763];mitochondrion [GO:0005739]	RNA binding [GO:0003723]	HUMAN		3D-structure;Acetylation;Complete proteome;Mitochondrion;Phosphoprotein;Polymorphism;Proteomics identification;Reference proteome;Ribonucleoprotein;Ribosomal protein;Signal;Transit peptide	1 out of 5;4 out of 5	mitochondrial inner membrane [GO:0005743];mitochondrial small ribosomal subunit [GO:0005763];mitochondrial translational elongation [GO:0070125];mitochondrial translational termination [GO:0070126];mitochondrion [GO:0005739];RNA binding [GO:0003723]	SUBCELLULAR LOCATION: Mitochondrion {ECO:0000269|PubMed:25838379}.	11	5	2	59.4	32.1	17.6	20.843	0	9.6833	1082500000	27
P51398;V9GYA7;V9GYL9;V9GYJ9	DAP3;DAP3;DAP3;DAP3		RT29_HUMAN;V9GYL9_HUMAN;V9GYJ9_HUMAN;V9GYA7_HUMAN	DAP3 MRPS29;DAP3;DAP3;DAP3	28S ribosomal protein S29, mitochondrial (MRP-S29) (S29mt) (Death-associated protein 3) (DAP-3) (Ionizing radiation resistance conferring protein) (Mitochondrial small ribosomal subunit protein mS29);28S ribosomal protein S29, mitochondrial (Fragment);28S ribosomal protein S29, mitochondrial (Fragment);28S ribosomal protein S29, mitochondrial (Fragment)	28.1731	28.1874	28.0282	28.0158	28.4926	28.2769	28.4722	28.3579	28.3253	28.3996	28.242	28.4267	28.3412	28.4053	28.1664	27.9954	28.3771	28.3138	28.1247	28.1782	28.6199	28.4064	28.2319	28.2028	apoptotic process [GO:0006915];apoptotic signaling pathway [GO:0097190];mitochondrial translational elongation [GO:0070125];mitochondrial translational termination [GO:0070126]	mitochondrial inner membrane [GO:0005743];mitochondrial ribosome [GO:0005761];mitochondrial small ribosomal subunit [GO:0005763];mitochondrion [GO:0005739];nucleoplasm [GO:0005654];small ribosomal subunit [GO:0015935]	GTP binding [GO:0005525];RNA binding [GO:0003723];structural constituent of ribosome [GO:0003735]	HUMAN		3D-structure;Acetylation;Alternative splicing;Apoptosis;Complete proteome;GTP-binding;Mitochondrion;Nucleotide-binding;Polymorphism;Proteomics identification;Reference proteome;Ribonucleoprotein;Ribosomal protein;Transit peptide	1 out of 5;2 out of 5;5 out of 5	apoptotic process [GO:0006915];apoptotic signaling pathway [GO:0097190];GTP binding [GO:0005525];mitochondrial inner membrane [GO:0005743];mitochondrial ribosome [GO:0005761];mitochondrial small ribosomal subunit [GO:0005763];mitochondrial translational elongation [GO:0070125];mitochondrial translational termination [GO:0070126];mitochondrion [GO:0005739];nucleoplasm [GO:0005654];RNA binding [GO:…	SUBCELLULAR LOCATION: Mitochondrion {ECO:0000269|PubMed:11162496, ECO:0000269|PubMed:20563667}.	21	21	6	60.6	60.6	19.1	45.566	0	153.73	14761000000	339
Q92665	MRPS31		RT31_HUMAN	MRPS31 IMOGN38	28S ribosomal protein S31, mitochondrial (MRP-S31) (S31mt) (Imogen 38) (Mitochondrial small ribosomal subunit protein mS31)	26.3114	26.6064	25.9809	26.232	25.8039	25.7177	25.9275	25.6905	25.8984	25.8265	26.0848	25.6636	25.3611	25.526	26.4106	25.7259	25.7822	25.7517	25.5763	25.3821	25.6864	25.758	25.7725	25.9889	mitochondrial translational elongation [GO:0070125];mitochondrial translational termination [GO:0070126]	mitochondrial inner membrane [GO:0005743];mitochondrial small ribosomal subunit [GO:0005763];mitochondrion [GO:0005739];nucleolus [GO:0005730]	protein domain specific binding [GO:0019904];RNA binding [GO:0003723];structural constituent of ribosome [GO:0003735]	HUMAN		3D-structure;Complete proteome;Mitochondrion;Polymorphism;Reference proteome;Ribonucleoprotein;Ribosomal protein;Transit peptide	5 out of 5	mitochondrial inner membrane [GO:0005743];mitochondrial small ribosomal subunit [GO:0005763];mitochondrial translational elongation [GO:0070125];mitochondrial translational termination [GO:0070126];mitochondrion [GO:0005739];nucleolus [GO:0005730];protein domain specific binding [GO:0019904];RNA binding [GO:0003723];structural constituent of ribosome [GO:0003735]	SUBCELLULAR LOCATION: Mitochondrion {ECO:0000269|PubMed:11279123}.	14	14	14	34.7	34.7	34.7	45.318	0	62.208	2832200000	112
C9JBY7;Q9Y291	MRPS33;MRPS33		C9JBY7_HUMAN;RT33_HUMAN	MRPS33;MRPS33 CGI-139 PTD003	28S ribosomal protein S33, mitochondrial;28S ribosomal protein S33, mitochondrial (MRP-S33) (S33mt) (Mitochondrial small ribosomal subunit protein mS33)	NaN	NaN	24.1393	24.549	NaN	23.6128	NaN	23.9809	23.8676	24.0956	NaN	24.0091	23.5384	NaN	NaN	23.8208	24.0248	23.9466	24.0044	23.8606	23.9901	23.8268	24.2592	24.0965	mitochondrial translational elongation [GO:0070125];mitochondrial translational termination [GO:0070126];translation [GO:0006412]	mitochondrial inner membrane [GO:0005743];mitochondrial small ribosomal subunit [GO:0005763]	structural constituent of ribosome [GO:0003735]	HUMAN		3D-structure;Acetylation;Complete proteome;Mitochondrion;Proteomics identification;Reference proteome;Ribonucleoprotein;Ribosomal protein	1 out of 5;3 out of 5	mitochondrial inner membrane [GO:0005743];mitochondrial small ribosomal subunit [GO:0005763];mitochondrial translational elongation [GO:0070125];mitochondrial translational termination [GO:0070126];structural constituent of ribosome [GO:0003735];translation [GO:0006412]	SUBCELLULAR LOCATION: Mitochondrion {ECO:0000269|PubMed:11279123}.	3	3	3	40.6	40.6	40.6	11.456	0	7.0642	716750000	26
C9JJ19;P82930	MRPS34;MRPS34		RT34_HUMAN;C9JJ19_HUMAN	MRPS34;MRPS34	28S ribosomal protein S34, mitochondrial;28S ribosomal protein S34, mitochondrial (MRP-S34) (S34mt) (Mitochondrial small ribosomal subunit protein mS34)	27.2151	27.5736	27.7437	27.6595	27.9641	27.9402	27.907	27.8374	27.8428	27.9337	27.9928	27.9123	27.8756	27.699	27.3512	27.7816	27.8223	27.9618	27.9027	27.6187	27.9522	28.1609	28.2532	28.0142	mitochondrial translation [GO:0032543];mitochondrial translational elongation [GO:0070125];mitochondrial translational termination [GO:0070126]	mitochondrial inner membrane [GO:0005743];mitochondrial small ribosomal subunit [GO:0005763];mitochondrion [GO:0005739]	structural constituent of ribosome [GO:0003735]	HUMAN		3D-structure;Complete proteome;Disease mutation;Mitochondrion;Polymorphism;Primary mitochondrial disease;Proteomics identification;Reference proteome;Ribonucleoprotein;Ribosomal protein	2 out of 5;5 out of 5	mitochondrial inner membrane [GO:0005743];mitochondrial small ribosomal subunit [GO:0005763];mitochondrial translation [GO:0032543];mitochondrial translational elongation [GO:0070125];mitochondrial translational termination [GO:0070126];mitochondrion [GO:0005739];structural constituent of ribosome [GO:0003735]	SUBCELLULAR LOCATION: Mitochondrion {ECO:0000269|PubMed:11279123}.	12	12	12	49.5	49.5	49.5	25.65	0	110.12	10780000000	269
P82673;H0YG82	MRPS35;MRPS35		RT35_HUMAN;H0YG82_HUMAN	MRPS35 MRPS28 HDCMD11P MDS023 PSEC0213;MRPS35	28S ribosomal protein S35, mitochondrial (MRP-S35) (S35mt) (28S ribosomal protein S28, mitochondrial) (MRP-S28) (S28mt) (Mitochondrial small ribosomal subunit protein mS35);28S ribosomal protein S35, mitochondrial (Fragment)	27.8427	26.5623	27.8049	27.4826	26.5948	26.7196	26.4901	26.2729	25.8931	26.4487	26.0093	26.2232	25.9986	26.4481	26.1867	26.3311	26.4384	26.431	26.7836	26.6611	26.8294	26.9313	27.1939	26.8605	DNA damage response, detection of DNA damage [GO:0042769];mitochondrial translation [GO:0032543];mitochondrial translational elongation [GO:0070125];mitochondrial translational termination [GO:0070126]	mitochondrial inner membrane [GO:0005743];mitochondrial small ribosomal subunit [GO:0005763];mitochondrion [GO:0005739]	RNA binding [GO:0003723];structural constituent of ribosome [GO:0003735]	HUMAN		3D-structure;Alternative splicing;Coiled coil;Complete proteome;Mitochondrion;Polymorphism;Proteomics identification;Reference proteome;Ribonucleoprotein;Ribosomal protein;Transit peptide	1 out of 5;4 out of 5	DNA damage response, detection of DNA damage [GO:0042769];mitochondrial inner membrane [GO:0005743];mitochondrial small ribosomal subunit [GO:0005763];mitochondrial translation [GO:0032543];mitochondrial translational elongation [GO:0070125];mitochondrial translational termination [GO:0070126];mitochondrion [GO:0005739];RNA binding [GO:0003723];structural constituent of ribosome [GO:0003735]	SUBCELLULAR LOCATION: Mitochondrion {ECO:0000269|PubMed:25838379}.	8	8	8	34.1	34.1	34.1	36.844	0	34.788	6111600000	243
P82909	MRPS36		RT36_HUMAN	MRPS36 DC47	28S ribosomal protein S36, mitochondrial (MRP-S36) (S36mt)	26.6525	25.5679	26.9519	26.654	26.9834	26.7433	26.7066	27.0699	26.819	26.917	27.0715	26.7627	27.0802	26.9703	25.9189	27.2624	27.0303	26.9416	26.9181	26.226	27.1546	27.1423	27.1868	27.4385	2-oxoglutarate metabolic process [GO:0006103];mitochondrial translational elongation [GO:0070125];mitochondrial translational termination [GO:0070126];oxidation-reduction process [GO:0055114];translation [GO:0006412]	mitochondrial inner membrane [GO:0005743];mitochondrial oxoglutarate dehydrogenase complex [GO:0009353];mitochondrial small ribosomal subunit [GO:0005763];mitochondrion [GO:0005739]	structural constituent of ribosome [GO:0003735]	HUMAN		Acetylation;Complete proteome;Mitochondrion;Phosphoprotein;Reference proteome;Ribonucleoprotein;Ribosomal protein	4 out of 5	2-oxoglutarate metabolic process [GO:0006103];mitochondrial inner membrane [GO:0005743];mitochondrial oxoglutarate dehydrogenase complex [GO:0009353];mitochondrial small ribosomal subunit [GO:0005763];mitochondrial translational elongation [GO:0070125];mitochondrial translational termination [GO:0070126];mitochondrion [GO:0005739];oxidation-reduction process [GO:0055114];structural constituent of…	SUBCELLULAR LOCATION: Mitochondrion.	6	6	6	69.9	69.9	69.9	11.466	0	42.352	5465800000	163
P82675	MRPS5		RT05_HUMAN	MRPS5	28S ribosomal protein S5, mitochondrial (MRP-S5) (S5mt) (Mitochondrial small ribosomal subunit protein uS5m)	24.8843	26.0888	24.989	26.0392	26.2971	25.9528	26.1243	25.6533	25.7175	25.974	25.8111	25.831	25.5864	25.5952	24.9588	25.4064	26.1431	25.6252	25.5917	25.0655	26.2431	25.7556	25.8232	24.9516	mitochondrial translational elongation [GO:0070125];mitochondrial translational termination [GO:0070126]	mitochondrial inner membrane [GO:0005743];mitochondrial small ribosomal subunit [GO:0005763];mitochondrion [GO:0005739]	RNA binding [GO:0003723];structural constituent of ribosome [GO:0003735]	HUMAN		3D-structure;Alternative splicing;Complete proteome;Mitochondrion;Reference proteome;Ribonucleoprotein;Ribosomal protein	4 out of 5	mitochondrial inner membrane [GO:0005743];mitochondrial small ribosomal subunit [GO:0005763];mitochondrial translational elongation [GO:0070125];mitochondrial translational termination [GO:0070126];mitochondrion [GO:0005739];RNA binding [GO:0003723];structural constituent of ribosome [GO:0003735]	SUBCELLULAR LOCATION: Mitochondrion {ECO:0000269|PubMed:25838379}.	14	14	14	41.2	41.2	41.2	48.006	0	21.907	2825800000	99
P82932	MRPS6		RT06_HUMAN	MRPS6 C21orf101 RPMS6	28S ribosomal protein S6, mitochondrial (MRP-S6) (S6mt) (Mitochondrial small ribosomal subunit protein bS6m)	26.5147	25.307	26.0937	25.5058	25.2133	25.6812	25.291	24.8792	24.9152	25.0967	25.4311	25.3514	24.5142	24.8766	24.4801	25.1216	25.0985	25.6621	25.6363	25.0383	25.4243	25.576	25.7689	25.1545	mitochondrial translation [GO:0032543];mitochondrial translational elongation [GO:0070125];mitochondrial translational termination [GO:0070126];translation [GO:0006412]	mitochondrial inner membrane [GO:0005743];mitochondrial small ribosomal subunit [GO:0005763];mitochondrion [GO:0005739];small ribosomal subunit [GO:0015935]	small ribosomal subunit rRNA binding [GO:0070181];structural constituent of ribosome [GO:0003735]	HUMAN		3D-structure;Complete proteome;Mitochondrion;Reference proteome;Ribonucleoprotein;Ribosomal protein	5 out of 5	mitochondrial inner membrane [GO:0005743];mitochondrial small ribosomal subunit [GO:0005763];mitochondrial translation [GO:0032543];mitochondrial translational elongation [GO:0070125];mitochondrial translational termination [GO:0070126];mitochondrion [GO:0005739];small ribosomal subunit [GO:0015935];small ribosomal subunit rRNA binding [GO:0070181];structural constituent of ribosome [GO:0003735];…	SUBCELLULAR LOCATION: Mitochondrion {ECO:0000269|PubMed:25838379}.	8	8	8	68.8	68.8	68.8	14.226	0	17.156	2067800000	84
J3QLS3;Q9Y2R9;J3QQS1;J3KSI8;J3QKW2	MRPS7;MRPS7;MRPS7;MRPS7;MRPS7		RT07_HUMAN;J3QLS3_HUMAN;J3QQS1_HUMAN;J3KSI8_HUMAN;J3QKW2_HUMAN	MRPS7;MRPS7;MRPS7;MRPS7;MRPS7	28S ribosomal protein S7, mitochondrial;28S ribosomal protein S7, mitochondrial (MRP-S7) (S7mt) (Mitochondrial small ribosomal subunit protein uS7m) (bMRP-27a) (bMRP27a);28S ribosomal protein S7, mitochondrial (Fragment);28S ribosomal protein S7, mitochondrial (Fragment);28S ribosomal protein S7, mitochondrial	27.2551	27.1411	27.6568	27.2195	28.0036	27.7248	27.6782	27.5353	27.7902	27.5814	27.9586	27.5633	27.7111	27.6736	27.5185	27.5527	27.9213	27.7353	27.6709	27.5461	28.1984	28.0218	28.0274	27.9317	mitochondrial translation [GO:0032543];mitochondrial translational elongation [GO:0070125];mitochondrial translational termination [GO:0070126];ribosomal small subunit assembly [GO:0000028];translation [GO:0006412]	mitochondrial inner membrane [GO:0005743];mitochondrial small ribosomal subunit [GO:0005763]	mRNA binding [GO:0003729];RNA binding [GO:0003723];rRNA binding [GO:0019843];structural constituent of ribosome [GO:0003735]	HUMAN		3D-structure;Acetylation;Complete proteome;Disease mutation;Mitochondrion;Polymorphism;Primary mitochondrial disease;Proteomics identification;Reference proteome;Ribonucleoprotein;Ribosomal protein;Transit peptide	1 out of 5;5 out of 5	mitochondrial inner membrane [GO:0005743];mitochondrial small ribosomal subunit [GO:0005763];mitochondrial translation [GO:0032543];mitochondrial translational elongation [GO:0070125];mitochondrial translational termination [GO:0070126];mRNA binding [GO:0003729];ribosomal small subunit assembly [GO:0000028];RNA binding [GO:0003723];rRNA binding [GO:0019843];structural constituent of ribosome [GO:…	SUBCELLULAR LOCATION: Mitochondrion {ECO:0000269|PubMed:25838379}.	20	20	20	68.2	68.2	68.2	28.134	0	74.397	9731800000	235
P82933	MRPS9		RT09_HUMAN	MRPS9 RPMS9	28S ribosomal protein S9, mitochondrial (MRP-S9) (S9mt) (Mitochondrial small ribosomal subunit protein uS9m)	26.6705	26.5182	26.7343	26.7918	26.9559	26.8915	27.0814	27.0088	27.088	27.0076	27.0651	27.1256	27.1429	26.852	26.4124	26.9882	27.2369	27.0114	27.2389	26.9837	27.3337	27.272	27.3624	26.9875	DNA damage response, detection of DNA damage [GO:0042769];mitochondrial translational elongation [GO:0070125];mitochondrial translational termination [GO:0070126]	mitochondrial inner membrane [GO:0005743];mitochondrial small ribosomal subunit [GO:0005763];mitochondrion [GO:0005739];nucleolus [GO:0005730]	RNA binding [GO:0003723];structural constituent of ribosome [GO:0003735]	HUMAN		3D-structure;Acetylation;Complete proteome;Mitochondrion;Polymorphism;Reference proteome;Ribonucleoprotein;Ribosomal protein;Transit peptide	4 out of 5	DNA damage response, detection of DNA damage [GO:0042769];mitochondrial inner membrane [GO:0005743];mitochondrial small ribosomal subunit [GO:0005763];mitochondrial translational elongation [GO:0070125];mitochondrial translational termination [GO:0070126];mitochondrion [GO:0005739];nucleolus [GO:0005730];RNA binding [GO:0003723];structural constituent of ribosome [GO:0003735]	SUBCELLULAR LOCATION: Mitochondrion {ECO:0000269|PubMed:25838379}.	24	24	24	63.1	63.1	63.1	45.834	0	37.13	6095500000	228
A0A0H3NMY0	kbl	SL1344_3675	A0A0H3NMY0_SALTS	kbl SL1344_3675	2-amino-3-ketobutyrate coenzyme A ligase (AKB ligase) (EC 2.3.1.29) (Glycine acetyltransferase)	NaN	NaN	NaN	NaN	NaN	NaN	NaN	NaN	NaN	NaN	23.7091	NaN	NaN	NaN	NaN	NaN	24.1075	NaN	23.2389	23.566	24.2258	23.8803	24.5574	22.9628	biosynthetic process [GO:0009058];L-threonine catabolic process to glycine [GO:0019518]		glycine C-acetyltransferase activity [GO:0008890];ligase activity [GO:0016874];pyridoxal phosphate binding [GO:0030170]	SALTS		Acyltransferase;Coiled coil;Complete proteome;Ligase;Pyridoxal phosphate;Transferase	3 out of 5	biosynthetic process [GO:0009058];glycine C-acetyltransferase activity [GO:0008890];ligase activity [GO:0016874];L-threonine catabolic process to glycine [GO:0019518];pyridoxal phosphate binding [GO:0030170]		9	9	9	35.9	35.9	35.9	43.031	0	5.0404	404050000	20
O75600	GCAT		KBL_HUMAN	GCAT KBL	2-amino-3-ketobutyrate coenzyme A ligase, mitochondrial (AKB ligase) (EC 2.3.1.29) (Aminoacetone synthase) (Glycine acetyltransferase)	NaN	NaN	NaN	NaN	NaN	NaN	23.9005	23.9377	NaN	NaN	NaN	23.8012	NaN	NaN	NaN	NaN	NaN	NaN	NaN	NaN	24.0932	NaN	23.8884	NaN	biosynthetic process [GO:0009058];cellular amino acid metabolic process [GO:0006520];L-threonine catabolic process to glycine [GO:0019518]	mitochondrial inner membrane [GO:0005743];mitochondrion [GO:0005739];nuclear speck [GO:0016607];nucleoplasm [GO:0005654]	glycine C-acetyltransferase activity [GO:0008890];pyridoxal phosphate binding [GO:0030170]	HUMAN		Acetylation;Acyltransferase;Alternative splicing;Complete proteome;Mitochondrion;Nucleus;Polymorphism;Pyridoxal phosphate;Reference proteome;Transferase;Transit peptide	5 out of 5	biosynthetic process [GO:0009058];cellular amino acid metabolic process [GO:0006520];glycine C-acetyltransferase activity [GO:0008890];L-threonine catabolic process to glycine [GO:0019518];mitochondrial inner membrane [GO:0005743];mitochondrion [GO:0005739];nuclear speck [GO:0016607];nucleoplasm [GO:0005654];pyridoxal phosphate binding [GO:0030170]	SUBCELLULAR LOCATION: Mitochondrion {ECO:0000250}. Nucleus {ECO:0000269|PubMed:17688197}. Note=Translocates to the nucleus upon cold and osmotic stress.	7	7	7	25.1	25.1	25.1	45.285	0	31.639	467480000	41
Q96SZ5	ADO		AEDO_HUMAN	ADO C10orf22	2-aminoethanethiol dioxygenase (EC 1.13.11.19) (Cysteamine dioxygenase)	23.943	23.8766	23.6759	24.2197	23.7419	23.7978	23.7807	23.7392	24.0719	23.9023	23.7149	23.8063	24.3198	23.3966	23.7789	23.4003	23.9723	NaN	NaN	NaN	NaN	23.5716	NaN	NaN	sulfur amino acid catabolic process [GO:0000098]	cytosol [GO:0005829]	cysteamine dioxygenase activity [GO:0047800];metal ion binding [GO:0046872]	HUMAN		Complete proteome;Dioxygenase;Iron;Metal-binding;Oxidoreductase;Polymorphism;Reference proteome	3 out of 5	cysteamine dioxygenase activity [GO:0047800];cytosol [GO:0005829];metal ion binding [GO:0046872];sulfur amino acid catabolic process [GO:0000098]		7	7	7	25.9	25.9	25.9	29.751	0	4.8198	650700000	25
A0A0H3NR44	ispF	SL1344_2908	A0A0H3NR44_SALTS	ispF SL1344_2908	2-C-methyl-D-erythritol 2,4-cyclodiphosphate synthase (MECDP-synthase) (MECPP-synthase) (MECPS) (EC 4.6.1.12)	NaN	NaN	NaN	NaN	NaN	NaN	NaN	NaN	NaN	NaN	NaN	NaN	NaN	NaN	NaN	NaN	NaN	NaN	NaN	NaN	NaN	22.4266	NaN	NaN	isopentenyl diphosphate biosynthetic process, methylerythritol 4-phosphate pathway [GO:0019288];terpenoid biosynthetic process [GO:0016114]		2-C-methyl-D-erythritol 2,4-cyclodiphosphate synthase activity [GO:0008685];metal ion binding [GO:0046872]	SALTS		Complete proteome;Isoprene biosynthesis;Lyase;Metal-binding	3 out of 5	2-C-methyl-D-erythritol 2,4-cyclodiphosphate synthase activity [GO:0008685];isopentenyl diphosphate biosynthetic process, methylerythritol 4-phosphate pathway [GO:0019288];metal ion binding [GO:0046872];terpenoid biosynthetic process [GO:0016114]		2	2	2	29.6	29.6	29.6	16.899	0	20.9	69329000	10
A0A0H3NLY3	kdsA	SL1344_1700	A0A0H3NLY3_SALTS	kdsA SL1344_1700	2-dehydro-3-deoxyphosphooctonate aldolase (EC 2.5.1.55) (3-deoxy-D-manno-octulosonic acid 8-phosphate synthase) (KDO-8-phosphate synthase) (KDO 8-P synthase) (KDOPS) (Phospho-2-dehydro-3-deoxyoctonate aldolase)	NaN	NaN	NaN	NaN	NaN	NaN	24.6011	24.276	23.5656	24.12	24.0964	24.4018	24.7463	24.9991	24.9062	24.1964	26.6588	26.7484	26.0746	26.225	26.5158	26.0478	26.6387	27.4317	keto-3-deoxy-D-manno-octulosonic acid biosynthetic process [GO:0019294]	cytoplasm [GO:0005737]	3-deoxy-8-phosphooctulonate synthase activity [GO:0008676]	SALTS		Complete proteome;Cytoplasm;Lipopolysaccharide biosynthesis;Transferase	2 out of 5	3-deoxy-8-phosphooctulonate synthase activity [GO:0008676];cytoplasm [GO:0005737];keto-3-deoxy-D-manno-octulosonic acid biosynthetic process [GO:0019294]	SUBCELLULAR LOCATION: Cytoplasm {ECO:0000256|HAMAP-Rule:MF_00056, ECO:0000256|SAAS:SAAS00700398}.	13	13	13	62	62	62	30.795	0	51.197	1957100000	62
O43598	DNPH1		DNPH1_HUMAN	DNPH1 C6orf108 RCL	2'-deoxynucleoside 5'-phosphate N-hydrolase 1 (EC 3.2.2.-) (c-Myc-responsive protein RCL)	27.7838	27.4268	27.7567	27.4097	27.7111	27.4388	27.7338	27.9047	27.5037	27.5758	27.8965	27.7216	27.6283	27.5222	27.5617	27.6036	27.4904	27.1455	27.3723	27.2887	27.0806	27.1397	26.9238	27.3899	deoxyribonucleoside monophosphate catabolic process [GO:0009159];epithelial cell differentiation [GO:0030855];nucleoside metabolic process [GO:0009116];positive regulation of cell growth [GO:0030307];purine nucleotide catabolic process [GO:0006195]	cytosol [GO:0005829];extracellular exosome [GO:0070062];nucleus [GO:0005634]	deoxyribonucleoside 5'-monophosphate N-glycosidase activity [GO:0070694];identical protein binding [GO:0042802];protein homodimerization activity [GO:0042803]	HUMAN		3D-structure;Acetylation;Alternative splicing;Complete proteome;Cytoplasm;Glycosidase;Hydrolase;Nucleotide metabolism;Nucleus;Phosphoprotein;Reference proteome	5 out of 5	cytosol [GO:0005829];deoxyribonucleoside 5'-monophosphate N-glycosidase activity [GO:0070694];deoxyribonucleoside monophosphate catabolic process [GO:0009159];epithelial cell differentiation [GO:0030855];extracellular exosome [GO:0070062];identical protein binding [GO:0042802];nucleoside metabolic process [GO:0009116];nucleus [GO:0005634];positive regulation of cell growth [GO:0030307];protein ho…	SUBCELLULAR LOCATION: Cytoplasm {ECO:0000255|HAMAP-Rule:MF_03036, ECO:0000269|PubMed:18726892}. Nucleus {ECO:0000255|HAMAP-Rule:MF_03036}.	12	12	2	71.3	71.3	34.5	19.108	0	171.44	8719800000	160
B3KPX4;Q9UJ83	HACL1;HACL1		HACL1_HUMAN;B3KPX4_HUMAN	HACL1 PHYH2 hCG_1811148;HACL1 HPCL HPCL2 PHYH2 HSPC279	2-hydroxyacyl-CoA lyase 1 (Phytanoyl-CoA 2-hydroxylase 2, isoform CRA_c) (cDNA FLJ32415 fis, clone SKMUS2000724, highly similar to 2-hydroxyphytanoyl-CoA lyase);2-hydroxyacyl-CoA lyase 1 (EC 4.1.-.-) (2-hydroxyphytanoyl-CoA lyase) (2-HPCL) (Phytanoyl-CoA 2-hydroxylase 2)	24.8566	24.383	24.474	25.4389	24.7634	24.8881	24.3459	24.2569	24.521	24.5231	24.3716	24.6099	24.309	24.834	23.384	24.5393	24.639	25.2185	24.5519	24.6289	25.1289	25.0469	24.7567	24.6269	fatty acid alpha-oxidation [GO:0001561];protein complex oligomerization [GO:0051259];protein targeting to peroxisome [GO:0006625]	cytosol [GO:0005829];intracellular membrane-bounded organelle [GO:0043231];nucleoplasm [GO:0005654];peroxisomal matrix [GO:0005782];peroxisome [GO:0005777]	carbon-carbon lyase activity [GO:0016830];cofactor binding [GO:0048037];identical protein binding [GO:0042802];lyase activity [GO:0016829];magnesium ion binding [GO:0000287];thiamine pyrophosphate binding [GO:0030976]	HUMAN		Alternative splicing;Complete proteome;Lyase;Magnesium;Metal-binding;Peroxisome;Phosphoprotein;Proteomics identification;Reference proteome;Thiamine pyrophosphate	1 out of 5;5 out of 5	carbon-carbon lyase activity [GO:0016830];cofactor binding [GO:0048037];cytosol [GO:0005829];fatty acid alpha-oxidation [GO:0001561];identical protein binding [GO:0042802];intracellular membrane-bounded organelle [GO:0043231];lyase activity [GO:0016829];magnesium ion binding [GO:0000287];nucleoplasm [GO:0005654];peroxisomal matrix [GO:0005782];peroxisome [GO:0005777];protein complex oligomerizati…	SUBCELLULAR LOCATION: Peroxisome.	9	9	8	18.9	18.9	14	63.728	0	13.34	1219100000	42
Q16880	UGT8		CGT_HUMAN	UGT8 CGT UGT4	2-hydroxyacylsphingosine 1-beta-galactosyltransferase (EC 2.4.1.47) (Ceramide UDP-galactosyltransferase) (Cerebroside synthase) (UDP-galactose-ceramide galactosyltransferase)	25.5014	25.7068	25.5453	26.2772	26.3517	26.3312	26.2961	26.1923	26.1359	26.1287	26.0728	26.004	25.8308	26.0876	25.8994	26.0041	26.1963	26.3299	26.2122	25.7329	26.0506	26.1934	26.1287	25.9785	central nervous system development [GO:0007417];cytoskeleton organization [GO:0007010];galactosylceramide biosynthetic process [GO:0006682];glycosphingolipid metabolic process [GO:0006687];neuron projection morphogenesis [GO:0048812];paranodal junction assembly [GO:0030913];peripheral nervous system development [GO:0007422];protein localization to paranode region of axon [GO:0002175]	integral component of membrane [GO:0016021];intracellular membrane-bounded organelle [GO:0043231];plasma membrane [GO:0005886]	N-acylsphingosine galactosyltransferase activity [GO:0047263];UDP-galactose:glucosylceramide beta-1,4-galactosyltransferase activity [GO:0008489];UDP-glycosyltransferase activity [GO:0008194]	HUMAN	TRANSMEM 472 492 Helical. {ECO:0000255}.	Complete proteome;Glycoprotein;Glycosyltransferase;Lipid metabolism;Membrane;Polymorphism;Reference proteome;Signal;Sphingolipid metabolism;Transferase;Transmembrane;Transmembrane helix	5 out of 5	central nervous system development [GO:0007417];cytoskeleton organization [GO:0007010];galactosylceramide biosynthetic process [GO:0006682];glycosphingolipid metabolic process [GO:0006687];integral component of membrane [GO:0016021];intracellular membrane-bounded organelle [GO:0043231];N-acylsphingosine galactosyltransferase activity [GO:0047263];neuron projection morphogenesis [GO:0048812];paran…	Single-pass membrane protein {ECO:0000305}.;SUBCELLULAR LOCATION: Membrane {ECO:0000305}	14	14	14	32.7	32.7	32.7	61.437	0	25.55	3123900000	79
Q5HYK3;F8VVX6;B4DP72	COQ5;COQ5;COQ5		COQ5_HUMAN;F8VVX6_HUMAN;B4DP72_HUMAN	COQ5;COQ5;COQ5	2-methoxy-6-polyprenyl-1,4-benzoquinol methylase, mitochondrial (EC 2.1.1.201) (Ubiquinone biosynthesis methyltransferase COQ5);2-methoxy-6-polyprenyl-1,4-benzoquinol methylase, mitochondrial (Fragment);2-methoxy-6-polyprenyl-1,4-benzoquinol methylase, mitochondrial (EC 2.1.1.201) (Ubiquinone biosynthesis methyltransferase COQ5)	23.0468	NaN	22.9995	NaN	NaN	23.52	23.1254	23.066	NaN	NaN	NaN	23.2531	23.4215	NaN	NaN	NaN	NaN	NaN	NaN	24.0459	23.4404	23.9737	NaN	23.483	methylation [GO:0032259];ubiquinone biosynthetic process [GO:0006744]	extrinsic component of mitochondrial inner membrane [GO:0031314];mitochondrial matrix [GO:0005759];mitochondrion [GO:0005739];protein-containing complex [GO:0032991]	2-decaprenyl-6-methoxy-1,4-benzoquinone methyltransferase activity [GO:0043430];2-octaprenyl-6-methoxy-1,4-benzoquinone methylase activity [GO:0043333];methyltransferase activity [GO:0008168]	HUMAN		Alternative splicing;Complete proteome;Membrane;Methyltransferase;Mitochondrion;Mitochondrion inner membrane;Polymorphism;Proteomics identification;Reference proteome;S-adenosyl-L-methionine;Transferase;Transit peptide;Ubiquinone;Ubiquinone biosynthesis	1 out of 5;3 out of 5;5 out of 5	2-decaprenyl-6-methoxy-1,4-benzoquinone methyltransferase activity [GO:0043430];2-octaprenyl-6-methoxy-1,4-benzoquinone methylase activity [GO:0043333];extrinsic component of mitochondrial inner membrane [GO:0031314];methylation [GO:0032259];methyltransferase activity [GO:0008168];mitochondrial matrix [GO:0005759];mitochondrion [GO:0005739];protein-containing complex [GO:0032991];ubiquinone biosy…	Matrix side {ECO:0000255|HAMAP-Rule:MF_03191, ECO:0000269|PubMed:25152161}.;Matrix side {ECO:0000256|HAMAP-Rule:MF_03191}.;Peripheral membrane protein {ECO:0000255|HAMAP-Rule:MF_03191, ECO:0000269|PubMed:25152161};Peripheral membrane protein {ECO:0000256|HAMAP-Rule:MF_03191};SUBCELLULAR LOCATION: Mitochondrion inner membrane {ECO:0000255|HAMAP-Rule:MF_03191, ECO:0000269|PubMed:25152161};SUBCELLUL…	7	7	6	35.8	35.8	33	37.14	0	12.839	363200000	40
Q6PK18	OGFOD3		OGFD3_HUMAN	OGFOD3 C17orf101	2-oxoglutarate and iron-dependent oxygenase domain-containing protein 3 (EC 1.14.11.-)	23.2194	NaN	22.8672	22.8933	22.5027	NaN	NaN	22.7857	NaN	22.8207	22.6365	NaN	22.5149	NaN	NaN	NaN	22.3286	NaN	22.8413	NaN	NaN	22.5087	NaN	NaN		integral component of membrane [GO:0016021];membrane [GO:0016020]	dioxygenase activity [GO:0051213];iron ion binding [GO:0005506];L-ascorbic acid binding [GO:0031418];oxidoreductase activity, acting on paired donors, with incorporation or reduction of molecular oxygen [GO:0016705]	HUMAN	Signal-anchor for type II membrane protein. {ECO:0000255}.;TRANSMEM 43 65 Helical	Alternative splicing;Complete proteome;Dioxygenase;Glycoprotein;Iron;Membrane;Metal-binding;Oxidoreductase;Polymorphism;Reference proteome;Signal-anchor;Transmembrane;Transmembrane helix;Vitamin C	4 out of 5	dioxygenase activity [GO:0051213];integral component of membrane [GO:0016021];iron ion binding [GO:0005506];L-ascorbic acid binding [GO:0031418];membrane [GO:0016020];oxidoreductase activity, acting on paired donors, with incorporation or reduction of molecular oxygen [GO:0016705]	Single-pass type II membrane protein {ECO:0000305}.;SUBCELLULAR LOCATION: Membrane {ECO:0000305}	2	2	1	5	5	2.5	35.646	0.0011214	2.4355	213140000	15
A0A0H3NJ45	sucA	SL1344_0718	A0A0H3NJ45_SALTS	sucA SL1344_0718	2-oxoglutarate dehydrogenase E1 component	NaN	NaN	NaN	NaN	NaN	NaN	NaN	NaN	NaN	NaN	24.7457	NaN	NaN	NaN	NaN	24.3951	24.5328	24.2579	24.7419	25.0567	25.0723	24.674	25.7936	NaN	tricarboxylic acid cycle [GO:0006099]		oxoglutarate dehydrogenase (succinyl-transferring) activity [GO:0004591];thiamine pyrophosphate binding [GO:0030976]	SALTS		Complete proteome	1 out of 5	oxoglutarate dehydrogenase (succinyl-transferring) activity [GO:0004591];thiamine pyrophosphate binding [GO:0030976];tricarboxylic acid cycle [GO:0006099]		16	16	16	25.2	25.2	25.2	104.82	0	21.606	1034700000	22
Q02218;A0A0D9SFS3	OGDH;OGDH		ODO1_HUMAN;A0A0D9SFS3_HUMAN	OGDH;OGDH	2-oxoglutarate dehydrogenase, mitochondrial (EC 1.2.4.2) (2-oxoglutarate dehydrogenase complex component E1) (OGDC-E1) (Alpha-ketoglutarate dehydrogenase);2-oxoglutarate dehydrogenase, mitochondrial	29.3919	29.737	29.288	29.3695	29.4186	29.5441	29.7311	29.5363	29.387	29.4798	29.6481	29.5588	29.3459	29.444	29.6034	29.5562	29.6329	29.6283	29.8304	29.5852	29.8618	29.8083	29.9427	29.7899	2-oxoglutarate metabolic process [GO:0006103];generation of precursor metabolites and energy [GO:0006091];glycolytic process [GO:0006096];histone succinylation [GO:0106077];lysine catabolic process [GO:0006554];succinyl-CoA metabolic process [GO:0006104];tricarboxylic acid cycle [GO:0006099]	mitochondrial matrix [GO:0005759];mitochondrial membrane [GO:0031966];mitochondrion [GO:0005739];nucleus [GO:0005634];oxoglutarate dehydrogenase complex [GO:0045252]	metal ion binding [GO:0046872];oxoglutarate dehydrogenase (succinyl-transferring) activity [GO:0004591];thiamine pyrophosphate binding [GO:0030976]	HUMAN		3D-structure;Acetylation;Alternative splicing;Calcium;Complete proteome;Glycolysis;Isopeptide bond;Metal-binding;Mitochondrion;Nucleus;Oxidoreductase;Phosphoprotein;Polymorphism;Proteomics identification;Reference proteome;Thiamine pyrophosphate;Transit peptide;Ubl conjugation	1 out of 5;5 out of 5	2-oxoglutarate metabolic process [GO:0006103];generation of precursor metabolites and energy [GO:0006091];glycolytic process [GO:0006096];histone succinylation [GO:0106077];lysine catabolic process [GO:0006554];metal ion binding [GO:0046872];mitochondrial matrix [GO:0005759];mitochondrial membrane [GO:0031966];mitochondrion [GO:0005739];nucleus [GO:0005634];oxoglutarate dehydrogenase (succinyl-tr…	SUBCELLULAR LOCATION: Mitochondrion matrix {ECO:0000305|PubMed:29211711}. Nucleus {ECO:0000269|PubMed:29211711}. Note=Mainly localizes in the mitochondrion. A small fraction localizes to the nucleus, where the 2-oxoglutarate dehydrogenase complex is required for histone succinylation. {ECO:0000269|PubMed:29211711}.	49	49	1	55.6	55.6	3.2	115.93	0	323.31	37619000000	834
F5H5P2;P12694;F5GXU9	BCKDHA;BCKDHA		F5H5P2_HUMAN;ODBA_HUMAN;F5GXU9_HUMAN	BCKDHA;BCKDHA	2-oxoisovalerate dehydrogenase subunit alpha (EC 1.2.4.4) (Branched-chain alpha-keto acid dehydrogenase E1 component alpha chain);2-oxoisovalerate dehydrogenase subunit alpha, mitochondrial (EC 1.2.4.4) (Branched-chain alpha-keto acid dehydrogenase E1 component alpha chain) (BCKDE1A) (BCKDH E1-alpha);2-oxoisovalerate dehydrogenase subunit alpha (EC 1.2.4.4) (Branched-chain alpha-keto acid dehydro…	26.4748	27.4299	26.6583	26.9703	26.7453	26.6363	26.9807	27.0185	26.8601	26.6369	27.0456	26.8824	26.8025	26.5795	26.7863	27.0992	26.3907	26.627	27.0026	26.9621	26.729	26.6911	27.0072	26.6765	branched-chain amino acid catabolic process [GO:0009083]	mitochondrial alpha-ketoglutarate dehydrogenase complex [GO:0005947];mitochondrial matrix [GO:0005759];mitochondrion [GO:0005739]	3-methyl-2-oxobutanoate dehydrogenase (2-methylpropanoyl-transferring) activity [GO:0003863];alpha-ketoacid dehydrogenase activity [GO:0003826];carboxy-lyase activity [GO:0016831];metal ion binding [GO:0046872]	HUMAN		3D-structure;Acetylation;Alternative splicing;Complete proteome;Direct protein sequencing;Disease mutation;Maple syrup urine disease;Metal-binding;Mitochondrion;Oxidoreductase;Phosphoprotein;Polymorphism;Potassium;Reference proteome;Thiamine pyrophosphate;Transit peptide	2 out of 5;5 out of 5	3-methyl-2-oxobutanoate dehydrogenase (2-methylpropanoyl-transferring) activity [GO:0003863];alpha-ketoacid dehydrogenase activity [GO:0003826];branched-chain amino acid catabolic process [GO:0009083];carboxy-lyase activity [GO:0016831];metal ion binding [GO:0046872];mitochondrial alpha-ketoglutarate dehydrogenase complex [GO:0005947];mitochondrial matrix [GO:0005759];mitochondrion [GO:0005739]	SUBCELLULAR LOCATION: Mitochondrion matrix.	18	18	17	61.8	61.8	55.7	54.202	0	170.9	5279400000	159
P21953	BCKDHB		ODBB_HUMAN	BCKDHB	2-oxoisovalerate dehydrogenase subunit beta, mitochondrial (EC 1.2.4.4) (Branched-chain alpha-keto acid dehydrogenase E1 component beta chain) (BCKDE1B) (BCKDH E1-beta)	NaN	NaN	NaN	NaN	NaN	NaN	25.0555	NaN	NaN	NaN	NaN	NaN	NaN	NaN	NaN	NaN	24.0806	NaN	NaN	NaN	24.3393	NaN	NaN	NaN	branched-chain amino acid catabolic process [GO:0009083];response to nutrient [GO:0007584]	mitochondrial alpha-ketoglutarate dehydrogenase complex [GO:0005947];mitochondrial matrix [GO:0005759];mitochondrion [GO:0005739];nucleolus [GO:0005730]	3-methyl-2-oxobutanoate dehydrogenase (2-methylpropanoyl-transferring) activity [GO:0003863];alpha-ketoacid dehydrogenase activity [GO:0003826]	HUMAN		3D-structure;Acetylation;Alternative splicing;Complete proteome;Direct protein sequencing;Disease mutation;Maple syrup urine disease;Mitochondrion;Oxidoreductase;Polymorphism;Reference proteome;Transit peptide	5 out of 5	3-methyl-2-oxobutanoate dehydrogenase (2-methylpropanoyl-transferring) activity [GO:0003863];alpha-ketoacid dehydrogenase activity [GO:0003826];branched-chain amino acid catabolic process [GO:0009083];mitochondrial alpha-ketoglutarate dehydrogenase complex [GO:0005947];mitochondrial matrix [GO:0005759];mitochondrion [GO:0005739];nucleolus [GO:0005730];response to nutrient [GO:0007584]	SUBCELLULAR LOCATION: Mitochondrion matrix.	8	8	8	36	36	36	43.122	0	50.794	1037400000	22
O95861;A6NF51;F8W1J0;F8VZG4	BPNT1;BPNT1;BPNT1;BPNT1		BPNT1_HUMAN;A6NF51_HUMAN;F8W1J0_HUMAN;F8VZG4_HUMAN	BPNT1;BPNT1;BPNT1;BPNT1	3'(2'),5'-bisphosphate nucleotidase 1 (EC 3.1.3.7) (Bisphosphate 3'-nucleotidase 1) (PAP-inositol 1,4-phosphatase) (PIP);3'(2'),5'-bisphosphate nucleotidase 1;3'(2'),5'-bisphosphate nucleotidase 1 (Fragment);3'(2'),5'-bisphosphate nucleotidase 1 (Fragment)	25.6733	25.401	25.7882	25.3784	26.4556	26.5263	26.6657	26.7455	26.3846	26.5613	26.4309	26.512	26.3575	26.4297	25.8565	26.3588	26.1396	26.0371	25.692	25.9824	25.9604	26.1029	25.089	26.006	3'-phosphoadenosine 5'-phosphosulfate metabolic process [GO:0050427];nervous system development [GO:0007399];nucleobase-containing compound metabolic process [GO:0006139];phosphatidylinositol phosphorylation [GO:0046854]	cytosol [GO:0005829]	3'(2'),5'-bisphosphate nucleotidase activity [GO:0008441];metal ion binding [GO:0046872]	HUMAN		3D-structure;Acetylation;Alternative splicing;Complete proteome;Hydrolase;Lithium;Magnesium;Metal-binding;Phosphoprotein;Proteomics identification;Reference proteome	1 out of 5;5 out of 5	3'(2'),5'-bisphosphate nucleotidase activity [GO:0008441];3'-phosphoadenosine 5'-phosphosulfate metabolic process [GO:0050427];cytosol [GO:0005829];metal ion binding [GO:0046872];nervous system development [GO:0007399];nucleobase-containing compound metabolic process [GO:0006139];phosphatidylinositol phosphorylation [GO:0046854]		12	12	12	45.8	45.8	45.8	33.392	0	43.817	3250600000	140
A0A0H3NPN9	cysQ	SL1344_4337	A0A0H3NPN9_SALTS	cysQ SL1344_4337	3'(2'),5'-bisphosphate nucleotidase CysQ (EC 3.1.3.7) (3'(2'),5-bisphosphonucleoside 3'(2')-phosphohydrolase) (3'-phosphoadenosine 5'-phosphate phosphatase) (PAP phosphatase)	NaN	NaN	NaN	NaN	NaN	NaN	NaN	NaN	NaN	NaN	NaN	NaN	NaN	NaN	NaN	NaN	NaN	NaN	NaN	NaN	NaN	23.6688	NaN	NaN	phosphatidylinositol phosphorylation [GO:0046854];sulfur compound metabolic process [GO:0006790]	plasma membrane [GO:0005886]	3'(2'),5'-bisphosphate nucleotidase activity [GO:0008441];magnesium ion binding [GO:0000287]	SALTS		Cell inner membrane;Cell membrane;Complete proteome;Hydrolase;Magnesium;Membrane;Metal-binding	3 out of 5	3'(2'),5'-bisphosphate nucleotidase activity [GO:0008441];magnesium ion binding [GO:0000287];phosphatidylinositol phosphorylation [GO:0046854];plasma membrane [GO:0005886];sulfur compound metabolic process [GO:0006790]	Cytoplasmic side {ECO:0000256|HAMAP-Rule:MF_02095}.;Peripheral membrane protein {ECO:0000256|HAMAP-Rule:MF_02095};SUBCELLULAR LOCATION: Cell inner membrane {ECO:0000256|HAMAP-Rule:MF_02095}	5	5	5	33.3	33.3	33.3	27.49	0	4.8104	171960000	6
A0A0H3NA75	rpsA	SL1344_0918	A0A0H3NA75_SALTS	rpsA SL1344_0918	30S ribosomal protein S1	23.8237	NaN	23.9106	26.455	26.5673	26.6939	27.9005	27.8299	27.2345	27.0098	28.0223	27.9117	28.0267	28.7275	29.2307	29.4059	29.0359	29.0472	28.9667	29.2978	29.8116	29.0574	29.9273	29.454	translation [GO:0006412]	ribosome [GO:0005840]	RNA binding [GO:0003723];structural constituent of ribosome [GO:0003735]	SALTS		Complete proteome;Ribonucleoprotein;Ribosomal protein;RNA-binding	2 out of 5	ribosome [GO:0005840];RNA binding [GO:0003723];structural constituent of ribosome [GO:0003735];translation [GO:0006412]		30	30	30	63	63	63	61.172	0	323.31	16161000000	290
A0A0H3NGS4	rpsJ	SL1344_3408	A0A0H3NGS4_SALTS	rpsJ SL1344_3408	30S ribosomal protein S10	NaN	NaN	NaN	NaN	25.7566	25.8232	27.1571	26.7542	25.8716	26.2514	27.5126	27.1887	27.3192	27.5358	28.0749	28.5249	27.9266	28.0892	28.3811	28.6283	28.7971	28.2388	29.3348	28.956	translation [GO:0006412]	ribosome [GO:0005840]	structural constituent of ribosome [GO:0003735];tRNA binding [GO:0000049]	SALTS		Complete proteome;Ribonucleoprotein;Ribosomal protein	2 out of 5	ribosome [GO:0005840];structural constituent of ribosome [GO:0003735];translation [GO:0006412];tRNA binding [GO:0000049]		10	10	10	56.3	56.3	56.3	11.766	0	44.16	9239500000	166
A0A0H3NSR3	rpsK	SL1344_3384	A0A0H3NSR3_SALTS	rpsK SL1344_3384	30S ribosomal protein S11	NaN	NaN	24.3852	NaN	24.3193	24.2853	25.0977	25.1258	24.3275	NaN	25.4341	25.2595	24.722	25.2243	26.318	26.8964	25.5962	25.8636	26.0501	26.0426	25.9159	25.9002	26.8666	25.8778	translation [GO:0006412]	ribosome [GO:0005840]	rRNA binding [GO:0019843];structural constituent of ribosome [GO:0003735]	SALTS		Complete proteome;Ribonucleoprotein;Ribosomal protein;RNA-binding;rRNA-binding	2 out of 5	ribosome [GO:0005840];rRNA binding [GO:0019843];structural constituent of ribosome [GO:0003735];translation [GO:0006412]		5	5	5	40	40	40	11.727	0	32.275	1993700000	64
A0A0H3NSV2	rpsL	SL1344_3415	A0A0H3NSV2_SALTS	rpsL SL1344_3415	30S ribosomal protein S12	NaN	NaN	NaN	NaN	NaN	24.0115	24.9589	24.5838	24.3653	24.7063	25.9338	25.7143	25.3358	25.8635	26.2746	26.6845	26.288	26.2847	26.477	26.3316	27.3198	26.3701	27.5016	26.8064	translation [GO:0006412]	small ribosomal subunit [GO:0015935]	rRNA binding [GO:0019843];structural constituent of ribosome [GO:0003735];tRNA binding [GO:0000049]	SALTS		Complete proteome;Ribonucleoprotein;Ribosomal protein;RNA-binding;rRNA-binding;tRNA-binding	2 out of 5	rRNA binding [GO:0019843];small ribosomal subunit [GO:0015935];structural constituent of ribosome [GO:0003735];translation [GO:0006412];tRNA binding [GO:0000049]		7	7	7	59.7	59.7	59.7	13.737	0	45.834	2984600000	78
A0A0H3NID6	rpsM	SL1344_3385	A0A0H3NID6_SALTS	rpsM SL1344_3385	30S ribosomal protein S13	NaN	NaN	NaN	24.1856	25.6718	25.4844	26.7357	26.3156	25.7194	25.3854	26.7027	26.823	26.2228	26.7618	27.6935	27.951	28.0476	27.6072	27.778	27.8373	28.7621	28.0094	28.788	28.1235	translation [GO:0006412]	ribosome [GO:0005840]	rRNA binding [GO:0019843];structural constituent of ribosome [GO:0003735];tRNA binding [GO:0000049]	SALTS		Complete proteome;Ribonucleoprotein;Ribosomal protein;RNA-binding;rRNA-binding;tRNA-binding	2 out of 5	ribosome [GO:0005840];rRNA binding [GO:0019843];structural constituent of ribosome [GO:0003735];translation [GO:0006412];tRNA binding [GO:0000049]		9	9	9	69.5	69.5	69.5	13.161	0	138.21	6643500000	84
A0A0H3NSS7	rpsN	SL1344_3394	A0A0H3NSS7_SALTS	rpsN SL1344_3394	30S ribosomal protein S14	NaN	NaN	23.2816	NaN	24.6704	25.0747	26.2893	25.6196	24.6924	25.2293	26.0289	26.3498	26.2074	26.269	25.7406	26.3155	27.0812	26.4592	26.9916	26.4507	27.172	27.0428	27.8054	26.7525	translation [GO:0006412]	ribosome [GO:0005840]	rRNA binding [GO:0019843];structural constituent of ribosome [GO:0003735]	SALTS		Complete proteome;Ribonucleoprotein;Ribosomal protein;RNA-binding;rRNA-binding	2 out of 5	ribosome [GO:0005840];rRNA binding [GO:0019843];structural constituent of ribosome [GO:0003735];translation [GO:0006412]		9	9	9	61.5	61.5	61.5	11.063	0	21.649	3185400000	94
A0A0H3NGC5	rpsO	SL1344_3256	A0A0H3NGC5_SALTS	rpsO SL1344_3256	30S ribosomal protein S15	NaN	NaN	NaN	NaN	24.6219	24.5391	25.6238	25.4922	25.0878	25.2601	26.459	26.0252	25.8893	26.696	26.907	27.1979	26.6193	26.9994	26.7035	26.6176	27.281	27.1332	27.3759	27.3833	translation [GO:0006412]	ribosome [GO:0005840]	rRNA binding [GO:0019843];structural constituent of ribosome [GO:0003735]	SALTS		Complete proteome;Ribonucleoprotein;Ribosomal protein;RNA-binding;rRNA-binding	2 out of 5	ribosome [GO:0005840];rRNA binding [GO:0019843];structural constituent of ribosome [GO:0003735];translation [GO:0006412]		7	7	7	70.8	70.8	70.8	10.198	0	154.15	3380800000	50
A0A0H3NGG0	rps16	SL1344_2649	A0A0H3NGG0_SALTS	rps16 rpsP SL1344_2649	30S ribosomal protein S16	NaN	NaN	NaN	NaN	26.123	26.5648	27.5067	27.3824	26.8253	26.9827	27.9623	27.9032	27.8458	28.073	28.0471	28.7378	28.7529	28.5216	28.5015	28.3302	28.8869	28.7378	29.4097	28.7812	translation [GO:0006412]	ribosome [GO:0005840]	structural constituent of ribosome [GO:0003735]	SALTS		Complete proteome;Ribonucleoprotein;Ribosomal protein	1 out of 5	ribosome [GO:0005840];structural constituent of ribosome [GO:0003735];translation [GO:0006412]		8	8	8	76.8	76.8	76.8	9.2345	0	57.247	10641000000	153
A0A0H3NGR4	rpsQ	SL1344_3398	A0A0H3NGR4_SALTS	rpsQ SL1344_3398	30S ribosomal protein S17	NaN	NaN	NaN	NaN	NaN	NaN	23.7242	NaN	NaN	NaN	24.014	NaN	23.8921	NaN	NaN	25.1957	NaN	NaN	NaN	24.8546	25.6969	25.3224	NaN	NaN	translation [GO:0006412]	ribosome [GO:0005840]	rRNA binding [GO:0019843];structural constituent of ribosome [GO:0003735]	SALTS		Complete proteome;Ribonucleoprotein;Ribosomal protein;RNA-binding;rRNA-binding	2 out of 5	ribosome [GO:0005840];rRNA binding [GO:0019843];structural constituent of ribosome [GO:0003735];translation [GO:0006412]		2	2	2	20.2	20.2	20.2	9.7224	0.00017749	3.9976	636360000	16
A0A0H3NIV5	rpsR	SL1344_4326	A0A0H3NIV5_SALTS	rpsR SL1344_4326	30S ribosomal protein S18	NaN	NaN	NaN	NaN	NaN	NaN	NaN	NaN	NaN	NaN	25.2066	NaN	25.2277	NaN	25.3744	26.1776	25.6465	25.933	26.5318	26.31	26.8105	25.9314	27.3238	26.5663	translation [GO:0006412]	ribosome [GO:0005840]	rRNA binding [GO:0019843];structural constituent of ribosome [GO:0003735]	SALTS		Complete proteome;Ribonucleoprotein;Ribosomal protein;RNA-binding;rRNA-binding	2 out of 5	ribosome [GO:0005840];rRNA binding [GO:0019843];structural constituent of ribosome [GO:0003735];translation [GO:0006412]		6	6	6	66.7	66.7	66.7	8.9863	0	57.006	1807400000	54
A0A0H3NGR9	rpsS	SL1344_3403	A0A0H3NGR9_SALTS	rpsS SL1344_3403	30S ribosomal protein S19	NaN	NaN	NaN	NaN	25.3091	25.521	26.5359	26.2872	25.3642	25.6574	26.6992	27.025	26.9208	27.232	27.7816	28.0453	27.582	27.9797	28.0264	27.8781	28.3556	27.8845	29.0513	28.0822	translation [GO:0006412]	small ribosomal subunit [GO:0015935]	rRNA binding [GO:0019843];structural constituent of ribosome [GO:0003735]	SALTS		Complete proteome;Ribonucleoprotein;Ribosomal protein;RNA-binding;rRNA-binding	2 out of 5	rRNA binding [GO:0019843];small ribosomal subunit [GO:0015935];structural constituent of ribosome [GO:0003735];translation [GO:0006412]		7	7	7	57.6	57.6	57.6	10.416	0	20.416	6956900000	172
A0A0H3NCZ1	rpsB	SL1344_0217	A0A0H3NCZ1_SALTS	rpsB SL1344_0217	30S ribosomal protein S2	NaN	NaN	NaN	23.5929	26.0117	26.2827	27.3295	26.6978	26.2046	26.3718	27.6025	27.4562	27.3695	27.596	28.2632	28.7296	28.2816	28.3676	28.0131	28.1544	28.8802	28.4801	29.2112	28.6497	translation [GO:0006412]	small ribosomal subunit [GO:0015935]	structural constituent of ribosome [GO:0003735]	SALTS		Complete proteome;Ribonucleoprotein;Ribosomal protein	1 out of 5	small ribosomal subunit [GO:0015935];structural constituent of ribosome [GO:0003735];translation [GO:0006412]		21	21	21	85.1	85.1	85.1	26.758	0	102.75	9940300000	206
A0A0H3NH08	rpsT	SL1344_0044	A0A0H3NH08_SALTS	rpsT SL1344_0044	30S ribosomal protein S20	NaN	NaN	NaN	NaN	NaN	NaN	NaN	NaN	NaN	NaN	NaN	NaN	NaN	24.4859	NaN	NaN	24.0563	NaN	25.868	25.4959	25.2554	24.5811	26.2671	25.156	translation [GO:0006412]	ribosome [GO:0005840]	rRNA binding [GO:0019843];structural constituent of ribosome [GO:0003735]	SALTS		Complete proteome;Ribonucleoprotein;Ribosomal protein;RNA-binding;rRNA-binding	2 out of 5	ribosome [GO:0005840];rRNA binding [GO:0019843];structural constituent of ribosome [GO:0003735];translation [GO:0006412]		7	7	7	43.7	43.7	43.7	9.6553	0	26.224	1244200000	49
A0A0H3NM35	rpsU	SL1344_3183	A0A0H3NM35_SALTS	rpsU SL1344_3183	30S ribosomal protein S21	NaN	NaN	NaN	NaN	NaN	24.1091	24.5115	NaN	NaN	NaN	24.913	NaN	24.9742	23.4966	26.5836	25.459	24.9126	25.4717	25.588	25.7174	25.336	24.818	26.0964	25.5796	translation [GO:0006412]	ribosome [GO:0005840]	structural constituent of ribosome [GO:0003735]	SALTS		Complete proteome;Ribonucleoprotein;Ribosomal protein	2 out of 5	ribosome [GO:0005840];structural constituent of ribosome [GO:0003735];translation [GO:0006412]		5	5	5	43.7	43.7	43.7	8.4999	0	15.247	1179000000	51
A0A0H3NBF9	rpsV	SL1344_1495	A0A0H3NBF9_SALTS	rpsV SL1344_1495	30S ribosomal protein S22	NaN	NaN	NaN	NaN	NaN	NaN	NaN	NaN	NaN	NaN	NaN	NaN	24.119	NaN	NaN	NaN	24.6172	24.4447	23.4947	NaN	24.4391	24.3703	NaN	NaN	translation [GO:0006412]	ribosome [GO:0005840]	structural constituent of ribosome [GO:0003735]	SALTS		Complete proteome;Ribonucleoprotein;Ribosomal protein	1 out of 5	ribosome [GO:0005840];structural constituent of ribosome [GO:0003735];translation [GO:0006412]		2	2	2	55.3	55.3	55.3	5.369	0	8.0193	280550000	18
A0A0H3NGS0	rpsC	SL1344_3401	A0A0H3NGS0_SALTS	rpsC SL1344_3401	30S ribosomal protein S3	NaN	NaN	26.1436	25.9139	26.3174	26.8141	27.9113	27.659	26.8627	27.0029	28.3215	28.1924	28.1182	28.2142	29.0061	29.4949	29.0201	28.9486	29.3064	28.9124	29.8928	29.2108	30.2254	29.6493	translation [GO:0006412]	small ribosomal subunit [GO:0015935]	mRNA binding [GO:0003729];rRNA binding [GO:0019843];structural constituent of ribosome [GO:0003735]	SALTS		Complete proteome;Ribonucleoprotein;Ribosomal protein;RNA-binding;rRNA-binding	2 out of 5	mRNA binding [GO:0003729];rRNA binding [GO:0019843];small ribosomal subunit [GO:0015935];structural constituent of ribosome [GO:0003735];translation [GO:0006412]		15	15	15	64.4	64.4	64.4	25.983	0	124.04	17005000000	298
A0A0H3NGP6	rpsD	SL1344_3383	A0A0H3NGP6_SALTS	rpsD SL1344_3383	30S ribosomal protein S4	NaN	NaN	NaN	NaN	25.4026	25.7904	27.0456	26.644	26.1592	26.174	27.4003	27.2131	27.0161	27.2464	27.6531	28.1822	28.1726	27.9609	28.0121	28.2004	28.7418	28.1314	28.9827	28.673	translation [GO:0006412]	small ribosomal subunit [GO:0015935]	rRNA binding [GO:0019843];structural constituent of ribosome [GO:0003735]	SALTS		Complete proteome;Ribonucleoprotein;Ribosomal protein;RNA-binding;rRNA-binding	2 out of 5	rRNA binding [GO:0019843];small ribosomal subunit [GO:0015935];structural constituent of ribosome [GO:0003735];translation [GO:0006412]		19	19	19	66	66	66	23.485	0	180.26	8096700000	224
A0A0H3NID8	rpsE	SL1344_3390	A0A0H3NID8_SALTS	rpsE SL1344_3390	30S ribosomal protein S5	23.3914	NaN	NaN	23.0419	25.7621	25.4295	26.5661	26.4338	26.0548	26.0761	27.3675	27.0982	27.2341	27.1548	28.16	28.4187	28.2197	28.023	28.0567	27.8274	28.8727	28.5296	29.536	28.7749	translation [GO:0006412]	small ribosomal subunit [GO:0015935]	rRNA binding [GO:0019843];structural constituent of ribosome [GO:0003735]	SALTS		Complete proteome;Ribonucleoprotein;Ribosomal protein;RNA-binding;rRNA-binding	2 out of 5	rRNA binding [GO:0019843];small ribosomal subunit [GO:0015935];structural constituent of ribosome [GO:0003735];translation [GO:0006412]		10	10	10	68.9	68.9	68.9	17.603	0	76.287	8685300000	147
A0A0H3NVY3	rpsF	SL1344_4324	A0A0H3NVY3_SALTS	rpsF SL1344_4324	30S ribosomal protein S6	NaN	NaN	NaN	NaN	23.5334	24.2991	25.3101	25.4963	24.8669	24.4285	25.9426	25.8981	26.1058	26.1954	26.5936	27.1905	27.1792	27.1711	26.9309	26.7546	27.694	26.696	28.1043	27.2257	translation [GO:0006412]	ribosome [GO:0005840]	rRNA binding [GO:0019843];structural constituent of ribosome [GO:0003735]	SALTS		Complete proteome;Ribonucleoprotein;Ribosomal protein;RNA-binding;rRNA-binding	2 out of 5	ribosome [GO:0005840];rRNA binding [GO:0019843];structural constituent of ribosome [GO:0003735];translation [GO:0006412]		9	9	9	63.4	63.4	63.4	15.173	0	86.377	3569300000	109
A0A0H3NGS7	rpsG	SL1344_3414	A0A0H3NGS7_SALTS	rpsG SL1344_3414	30S ribosomal protein S7	NaN	23.2557	NaN	NaN	26.6853	26.9379	28.1454	27.7486	27.1213	27.3326	28.3598	28.4283	28.226	28.2598	28.6098	29.1862	29.5378	29.3251	29.116	28.7891	29.9713	29.2396	30.0677	29.5039	translation [GO:0006412]	small ribosomal subunit [GO:0015935]	rRNA binding [GO:0019843];structural constituent of ribosome [GO:0003735];tRNA binding [GO:0000049]	SALTS		Complete proteome;Ribonucleoprotein;Ribosomal protein;RNA-binding;rRNA-binding;tRNA-binding	2 out of 5	rRNA binding [GO:0019843];small ribosomal subunit [GO:0015935];structural constituent of ribosome [GO:0003735];translation [GO:0006412];tRNA binding [GO:0000049]		16	16	16	77.6	77.6	77.6	17.59	0	220.75	16636000000	262
A0A0H3NGQ8	rpsH	SL1344_3393	A0A0H3NGQ8_SALTS	rpsH SL1344_3393	30S ribosomal protein S8	NaN	NaN	NaN	NaN	23.3503	23.3941	24.3703	23.9254	NaN	23.2823	24.9494	24.6437	24.8896	24.9981	25.4579	26.0781	25.4475	25.5198	25.8702	25.3755	25.3194	25.1722	26.6934	26.1661	translation [GO:0006412]	ribosome [GO:0005840]	rRNA binding [GO:0019843];structural constituent of ribosome [GO:0003735]	SALTS		Complete proteome;Ribonucleoprotein;Ribosomal protein;RNA-binding;rRNA-binding	2 out of 5	ribosome [GO:0005840];rRNA binding [GO:0019843];structural constituent of ribosome [GO:0003735];translation [GO:0006412]		5	5	5	39.2	39.2	39.2	14.126	0	7.8269	1507500000	74
A0A0H3NMA3	rpsI	SL1344_3316	A0A0H3NMA3_SALTS	rpsI SL1344_3316	30S ribosomal protein S9	25.6891	23.7414	NaN	NaN	24.0595	23.9075	25.112	24.0759	24.3173	23.7891	25.0144	25.1794	25.4681	24.9259	25.654	26.3057	26.005	25.9501	26.1398	26.2579	26.4553	25.6218	26.9916	26.409	translation [GO:0006412]	ribosome [GO:0005840]	structural constituent of ribosome [GO:0003735]	SALTS		Complete proteome;Ribonucleoprotein;Ribosomal protein	1 out of 5	ribosome [GO:0005840];structural constituent of ribosome [GO:0003735];translation [GO:0006412]		9	9	9	60.8	60.8	60.8	14.826	0	14.423	2114100000	71
Q8IV48	ERI1		ERI1_HUMAN	ERI1 3'EXO THEX1	3'-5' exoribonuclease 1 (EC 3.1.-.-) (3'-5' exonuclease ERI1) (Eri-1 homolog) (Histone mRNA 3'-end-specific exoribonuclease) (Histone mRNA 3'-exonuclease 1) (Protein 3'hExo) (HEXO)	NaN	NaN	NaN	NaN	NaN	NaN	NaN	NaN	NaN	24.3277	NaN	NaN	NaN	NaN	NaN	NaN	NaN	24.2152	NaN	NaN	NaN	NaN	NaN	NaN	DNA catabolic process, exonucleolytic [GO:0000738];exonucleolytic trimming to generate mature 3'-end of 5.8S rRNA from tricistronic rRNA transcript (SSU-rRNA, 5.8S rRNA, LSU-rRNA) [GO:0000467];gene silencing by RNA [GO:0031047];rRNA 3'-end processing [GO:0031125];rRNA processing [GO:0006364]	cytoplasm [GO:0005737];histone pre-mRNA 3'end processing complex [GO:0071204];nucleolus [GO:0005730];nucleoplasm [GO:0005654];nucleus [GO:0005634]	3'-5' exonuclease activity [GO:0008408];3'-5'-exoribonuclease activity [GO:0000175];histone pre-mRNA stem-loop binding [GO:0071207];metal ion binding [GO:0046872];ribosome binding [GO:0043022];rRNA binding [GO:0019843]	HUMAN		3D-structure;Complete proteome;Cytoplasm;Direct protein sequencing;Exonuclease;Hydrolase;Magnesium;Metal-binding;Nuclease;Nucleus;Phosphoprotein;Polymorphism;Reference proteome;RNA-binding;RNA-mediated gene silencing;rRNA processing	5 out of 5	3'-5' exonuclease activity [GO:0008408];3'-5'-exoribonuclease activity [GO:0000175];cytoplasm [GO:0005737];DNA catabolic process, exonucleolytic [GO:0000738];exonucleolytic trimming to generate mature 3'-end of 5.8S rRNA from tricistronic rRNA transcript (SSU-rRNA, 5.8S rRNA, LSU-rRNA) [GO:0000467];gene silencing by RNA [GO:0031047];histone pre-mRNA 3'end processing complex [GO:0071204];histone p…	SUBCELLULAR LOCATION: Cytoplasm {ECO:0000269|PubMed:16912046}. Nucleus {ECO:0000269|PubMed:16912046}. Nucleus, nucleolus {ECO:0000269|PubMed:16912046}.	8	8	8	23.2	23.2	23.2	40.063	0.00033653	3.1217	286990000	10
Q9H6S0;D6RA70	YTHDC2;YTHDC2		YTDC2_HUMAN;D6RA70_HUMAN	YTHDC2;YTHDC2	3'-5' RNA helicase YTHDC2 (EC 3.6.4.13) (YTH domain-containing protein 2) (hYTHDC2);3'-5' RNA helicase YTHDC2	25.7565	27.6373	24.7381	25.2103	25.7241	24.9877	25.0491	25.0378	25.0409	25.2077	25.1796	25.1453	25.2177	23.6938	24.3395	25.4334	24.7688	24.9996	24.8315	24.8552	25.3239	25.1896	24.9734	25.3797	germline cell cycle switching, mitotic to meiotic cell cycle [GO:0051729];meiotic cell cycle [GO:0051321];oocyte development [GO:0048599];positive regulation by host of viral genome replication [GO:0044829];response to interleukin-1 [GO:0070555];response to tumor necrosis factor [GO:0034612];spermatid development [GO:0007286]	cytoplasm [GO:0005737];endoplasmic reticulum [GO:0005783];nucleus [GO:0005634];ribonucleoprotein granule [GO:0035770]	3'-5' RNA helicase activity [GO:0034458];ATP binding [GO:0005524];N6-methyladenosine-containing RNA binding [GO:1990247];nucleic acid binding [GO:0003676];RNA binding [GO:0003723];RNA polymerase binding [GO:0070063];RNA-dependent ATPase activity [GO:0008186]	HUMAN		3D-structure;ANK repeat;ATP-binding;Complete proteome;Cytoplasm;Differentiation;Helicase;Hydrolase;Meiosis;Nucleotide-binding;Oogenesis;Phosphoprotein;Polymorphism;Proteomics identification;Reference proteome;Repeat;RNA-binding;Spermatogenesis	1 out of 5;5 out of 5	3'-5' RNA helicase activity [GO:0034458];ATP binding [GO:0005524];cytoplasm [GO:0005737];endoplasmic reticulum [GO:0005783];germline cell cycle switching, mitotic to meiotic cell cycle [GO:0051729];meiotic cell cycle [GO:0051321];N6-methyladenosine-containing RNA binding [GO:1990247];nucleic acid binding [GO:0003676];nucleus [GO:0005634];oocyte development [GO:0048599];positive regulation by host…	SUBCELLULAR LOCATION: Cytoplasm {ECO:0000250|UniProtKB:B2RR83}.	33	33	33	30.6	30.6	30.6	160.25	0	30.065	2085600000	97
Q9BYD6;H0Y8N7	MRPL1;MRPL1		RM01_HUMAN;H0Y8N7_HUMAN	MRPL1 BM-022;MRPL1	39S ribosomal protein L1, mitochondrial (L1mt) (MRP-L1) (Mitochondrial large ribosomal subunit protein uL1m);39S ribosomal protein L1, mitochondrial (Fragment)	26.4713	26.0071	26.0326	26.3154	26.7403	26.6506	26.8942	26.6594	26.417	26.5621	26.5785	26.6557	26.521	26.5607	26.8009	26.7462	26.792	26.7719	26.973	27.1375	27.2254	27.0624	27.322	27.0998	maturation of LSU-rRNA [GO:0000470];mitochondrial translational elongation [GO:0070125];mitochondrial translational termination [GO:0070126];translation [GO:0006412]	90S preribosome [GO:0030686];large ribosomal subunit [GO:0015934];mitochondrial inner membrane [GO:0005743];mitochondrion [GO:0005739]	RNA binding [GO:0003723];structural constituent of ribosome [GO:0003735]	HUMAN		Complete proteome;Mitochondrion;Polymorphism;Proteomics identification;Reference proteome;Ribonucleoprotein;Ribosomal protein;Transit peptide	1 out of 5;4 out of 5	90S preribosome [GO:0030686];large ribosomal subunit [GO:0015934];maturation of LSU-rRNA [GO:0000470];mitochondrial inner membrane [GO:0005743];mitochondrial translational elongation [GO:0070125];mitochondrial translational termination [GO:0070126];mitochondrion [GO:0005739];RNA binding [GO:0003723];structural constituent of ribosome [GO:0003735];translation [GO:0006412]	SUBCELLULAR LOCATION: Mitochondrion {ECO:0000250|UniProtKB:A6QPQ5, ECO:0000305|PubMed:11279069}.	15	15	15	64.3	64.3	64.3	36.908	0	82.812	4823400000	158
Q7Z7H8	MRPL10		RM10_HUMAN	MRPL10 MRPL8 RPML8	39S ribosomal protein L10, mitochondrial (L10mt) (MRP-L10) (39S ribosomal protein L8, mitochondrial) (L8mt) (MRP-L8) (Mitochondrial large ribosomal subunit protein uL10m)	NaN	25.3558	24.8196	24.2405	24.0312	24.5523	25.0847	24.9542	24.2978	24.4603	24.8475	24.5824	23.6512	23.6575	25.2667	24.6084	24.9055	24.902	24.9118	24.7737	25.1305	25.1533	25.0427	24.7728	mitochondrial translational elongation [GO:0070125];mitochondrial translational termination [GO:0070126];ribosome biogenesis [GO:0042254];translation [GO:0006412]	large ribosomal subunit [GO:0015934];mitochondrial inner membrane [GO:0005743];mitochondrial large ribosomal subunit [GO:0005762];mitochondrion [GO:0005739];nucleoplasm [GO:0005654];ribonucleoprotein complex [GO:1990904]	RNA binding [GO:0003723];structural constituent of ribosome [GO:0003735]	HUMAN		3D-structure;Alternative splicing;Complete proteome;Mitochondrion;Polymorphism;Reference proteome;Ribonucleoprotein;Ribosomal protein;Transit peptide	5 out of 5	large ribosomal subunit [GO:0015934];mitochondrial inner membrane [GO:0005743];mitochondrial large ribosomal subunit [GO:0005762];mitochondrial translational elongation [GO:0070125];mitochondrial translational termination [GO:0070126];mitochondrion [GO:0005739];nucleoplasm [GO:0005654];ribonucleoprotein complex [GO:1990904];ribosome biogenesis [GO:0042254];RNA binding [GO:0003723];structural cons…	SUBCELLULAR LOCATION: Mitochondrion {ECO:0000269|PubMed:25278503, ECO:0000269|PubMed:25838379, ECO:0000269|PubMed:28892042}.	5	5	5	28.7	28.7	28.7	29.282	0	34.63	1198200000	66
Q9Y3B7	MRPL11		RM11_HUMAN	MRPL11 CGI-113	39S ribosomal protein L11, mitochondrial (L11mt) (MRP-L11) (Mitochondrial large ribosomal subunit protein uL11m)	26.6782	25.7176	26.8832	26.6907	26.9527	26.5476	26.6923	26.5141	26.7445	26.6291	26.7473	26.7394	26.6992	26.1319	25.9295	26.3966	26.5248	26.463	26.6092	26.1741	26.823	26.8598	26.9466	26.9552	mitochondrial translational elongation [GO:0070125];mitochondrial translational termination [GO:0070126];ribosomal large subunit assembly [GO:0000027];translation [GO:0006412]	large ribosomal subunit [GO:0015934];mitochondrial inner membrane [GO:0005743];mitochondrial large ribosomal subunit [GO:0005762];mitochondrial ribosome [GO:0005761];mitochondrion [GO:0005739]	large ribosomal subunit rRNA binding [GO:0070180];RNA binding [GO:0003723];rRNA binding [GO:0019843];structural constituent of ribosome [GO:0003735]	HUMAN		3D-structure;Alternative splicing;Complete proteome;Mitochondrion;Reference proteome;Ribonucleoprotein;Ribosomal protein;Transit peptide	5 out of 5	large ribosomal subunit [GO:0015934];large ribosomal subunit rRNA binding [GO:0070180];mitochondrial inner membrane [GO:0005743];mitochondrial large ribosomal subunit [GO:0005762];mitochondrial ribosome [GO:0005761];mitochondrial translational elongation [GO:0070125];mitochondrial translational termination [GO:0070126];mitochondrion [GO:0005739];ribosomal large subunit assembly [GO:0000027];RNA b…	SUBCELLULAR LOCATION: Mitochondrion {ECO:0000269|PubMed:11279069, ECO:0000269|PubMed:25278503, ECO:0000269|PubMed:25838379, ECO:0000269|PubMed:28892042}.	14	14	14	56.8	56.8	56.8	20.683	0	27.632	4611100000	170
P52815	MRPL12		RM12_HUMAN	MRPL12 MRPL7 RPML12	39S ribosomal protein L12, mitochondrial (L12mt) (MRP-L12) (5c5-2) (Mitochondrial large ribosomal subunit protein bL12m)	NaN	23.8289	NaN	NaN	NaN	NaN	NaN	NaN	NaN	NaN	NaN	NaN	NaN	NaN	NaN	NaN	NaN	NaN	NaN	NaN	NaN	NaN	NaN	NaN	mitochondrial transcription [GO:0006390];mitochondrial translational elongation [GO:0070125];mitochondrial translational termination [GO:0070126];positive regulation of transcription, DNA-templated [GO:0045893]	mitochondrial inner membrane [GO:0005743];mitochondrial large ribosomal subunit [GO:0005762];mitochondrion [GO:0005739]	RNA binding [GO:0003723];structural constituent of ribosome [GO:0003735]	HUMAN		Acetylation;Complete proteome;Mitochondrion;Polymorphism;Reference proteome;Ribonucleoprotein;Ribosomal protein;Transit peptide	5 out of 5	mitochondrial inner membrane [GO:0005743];mitochondrial large ribosomal subunit [GO:0005762];mitochondrial transcription [GO:0006390];mitochondrial translational elongation [GO:0070125];mitochondrial translational termination [GO:0070126];mitochondrion [GO:0005739];positive regulation of transcription, DNA-templated [GO:0045893];RNA binding [GO:0003723];structural constituent of ribosome [GO:0003…	SUBCELLULAR LOCATION: Mitochondrion {ECO:0000269|PubMed:8626705}.	12	1	1	60.6	6.6	6.6	21.348	0.00048996	2.701	78692000	3
Q9BYD1;E5RJI7	MRPL13;MRPL13		RM13_HUMAN;E5RJI7_HUMAN	MRPL13;MRPL13	39S ribosomal protein L13, mitochondrial (L13mt) (MRP-L13) (Mitochondrial large ribosomal subunit protein uL13m);39S ribosomal protein L13, mitochondrial (Fragment)	27.4195	26.1807	27.2661	27.4373	26.7949	26.737	26.9066	26.8246	26.7801	26.6788	26.8764	26.6389	26.6527	26.6547	26.2452	26.6626	26.7706	26.6984	26.8213	26.7777	27.0466	26.8508	26.9575	27.0942	mitochondrial translational elongation [GO:0070125];mitochondrial translational termination [GO:0070126];negative regulation of translation [GO:0017148];translation [GO:0006412]	mitochondrial inner membrane [GO:0005743];mitochondrial large ribosomal subunit [GO:0005762];mitochondrial ribosome [GO:0005761];mitochondrion [GO:0005739];ribosome [GO:0005840]	mRNA binding [GO:0003729];RNA binding [GO:0003723];structural constituent of ribosome [GO:0003735]	HUMAN		3D-structure;Acetylation;Complete proteome;Mitochondrion;Proteomics identification;Reference proteome;Ribonucleoprotein;Ribosomal protein	1 out of 5;5 out of 5	mitochondrial inner membrane [GO:0005743];mitochondrial large ribosomal subunit [GO:0005762];mitochondrial ribosome [GO:0005761];mitochondrial translational elongation [GO:0070125];mitochondrial translational termination [GO:0070126];mitochondrion [GO:0005739];mRNA binding [GO:0003729];negative regulation of translation [GO:0017148];ribosome [GO:0005840];RNA binding [GO:0003723];structural consti…	SUBCELLULAR LOCATION: Mitochondrion {ECO:0000269|PubMed:25278503, ECO:0000269|PubMed:25838379, ECO:0000269|PubMed:28892042}.	17	17	17	80.3	80.3	80.3	20.692	0	47.574	5751400000	184
Q6P1L8	MRPL14		RM14_HUMAN	MRPL14 MRPL32 RPML32	39S ribosomal protein L14, mitochondrial (L14mt) (MRP-L14) (39S ribosomal protein L32, mitochondrial) (L32mt) (MRP-L32) (Mitochondrial large ribosomal subunit protein uL14m)	25.857	25.9892	26.3743	26.342	26.7291	26.7038	26.682	26.5469	26.4104	26.5081	26.5504	26.4691	26.3763	26.2034	25.4906	25.9514	26.4079	26.2193	26.3744	26.446	26.2587	26.3133	26.637	26.6477	mitochondrial translational elongation [GO:0070125];mitochondrial translational termination [GO:0070126]	mitochondrial inner membrane [GO:0005743];mitochondrial large ribosomal subunit [GO:0005762];mitochondrion [GO:0005739]	RNA binding [GO:0003723];structural constituent of ribosome [GO:0003735]	HUMAN		3D-structure;Complete proteome;Mitochondrion;Reference proteome;Ribonucleoprotein;Ribosomal protein;Transit peptide	4 out of 5	mitochondrial inner membrane [GO:0005743];mitochondrial large ribosomal subunit [GO:0005762];mitochondrial translational elongation [GO:0070125];mitochondrial translational termination [GO:0070126];mitochondrion [GO:0005739];RNA binding [GO:0003723];structural constituent of ribosome [GO:0003735]	SUBCELLULAR LOCATION: Mitochondrion {ECO:0000269|PubMed:11543634, ECO:0000269|PubMed:22829778, ECO:0000269|PubMed:25278503, ECO:0000269|PubMed:25838379, ECO:0000269|PubMed:28892042}.	8	8	8	51.7	51.7	51.7	15.947	0	27.061	3792900000	95
Q9P015;E5RIZ4;E5RHF4	MRPL15;MRPL15;MRPL15		RM15_HUMAN;E5RIZ4_HUMAN;E5RHF4_HUMAN	MRPL15 HSPC145;MRPL15;MRPL15	39S ribosomal protein L15, mitochondrial (L15mt) (MRP-L15) (Mitochondrial large ribosomal subunit protein uL15m);39S ribosomal protein L15, mitochondrial (Fragment);39S ribosomal protein L15, mitochondrial (Fragment)	28.4612	28.4233	28.4868	28.281	27.7626	27.7437	28.064	27.8556	27.6863	27.768	27.9771	27.9702	27.7347	27.7762	27.5201	27.9257	27.8755	27.97	28.1157	27.6977	28.1368	28.0792	28.4165	28.2727	cellular response to leukemia inhibitory factor [GO:1990830];mitochondrial translational elongation [GO:0070125];mitochondrial translational termination [GO:0070126];translation [GO:0006412]	large ribosomal subunit [GO:0015934];mitochondrial inner membrane [GO:0005743];mitochondrial large ribosomal subunit [GO:0005762];mitochondrion [GO:0005739]	RNA binding [GO:0003723];structural constituent of ribosome [GO:0003735]	HUMAN		3D-structure;Complete proteome;Mitochondrion;Proteomics identification;Reference proteome;Ribonucleoprotein;Ribosomal protein;Transit peptide	1 out of 5;4 out of 5	cellular response to leukemia inhibitory factor [GO:1990830];large ribosomal subunit [GO:0015934];mitochondrial inner membrane [GO:0005743];mitochondrial large ribosomal subunit [GO:0005762];mitochondrial translational elongation [GO:0070125];mitochondrial translational termination [GO:0070126];mitochondrion [GO:0005739];RNA binding [GO:0003723];structural constituent of ribosome [GO:0003735];tra…	SUBCELLULAR LOCATION: Mitochondrion {ECO:0000269|PubMed:25278503, ECO:0000269|PubMed:25838379, ECO:0000269|PubMed:28892042}.	16	16	16	51.4	51.4	51.4	33.419	0	79.676	13030000000	281
Q9NX20	MRPL16		RM16_HUMAN	MRPL16 PNAS-111	39S ribosomal protein L16, mitochondrial (L16mt) (MRP-L16) (Mitochondrial large ribosomal subunit protein uL16m)	27.4872	26.5459	27.2338	27.3162	27.0498	26.8214	26.9408	26.9708	26.8942	26.7838	26.7647	27.0103	26.9312	26.6855	25.9979	26.4093	27.077	26.9367	26.864	26.2945	27.0969	27.1177	27.1751	27.0507	mitochondrial translation [GO:0032543];mitochondrial translational elongation [GO:0070125];mitochondrial translational termination [GO:0070126]	mitochondrial inner membrane [GO:0005743];mitochondrial large ribosomal subunit [GO:0005762];mitochondrion [GO:0005739]	rRNA binding [GO:0019843];structural constituent of ribosome [GO:0003735]	HUMAN		3D-structure;Complete proteome;Mitochondrion;Polymorphism;Reference proteome;Ribonucleoprotein;Ribosomal protein;Transit peptide	4 out of 5	mitochondrial inner membrane [GO:0005743];mitochondrial large ribosomal subunit [GO:0005762];mitochondrial translation [GO:0032543];mitochondrial translational elongation [GO:0070125];mitochondrial translational termination [GO:0070126];mitochondrion [GO:0005739];rRNA binding [GO:0019843];structural constituent of ribosome [GO:0003735]	SUBCELLULAR LOCATION: Mitochondrion {ECO:0000269|PubMed:25278503, ECO:0000269|PubMed:25838379, ECO:0000269|PubMed:28892042}.	10	10	10	33.1	33.1	33.1	28.449	0	17.097	5764000000	151
Q9NRX2	MRPL17		RM17_HUMAN	MRPL17 LIP2	39S ribosomal protein L17, mitochondrial (L17mt) (MRP-L17) (LYST-interacting protein 2) (Mitochondrial large ribosomal subunit protein bL17m)	26.5865	26.5568	26.7378	26.5297	26.539	26.6503	26.8478	26.4643	26.2969	26.4454	26.4034	26.4727	26.3137	26.4323	26.8919	26.1972	26.5802	26.7471	26.9224	26.7434	26.8437	27.0917	27.2229	26.808	mitochondrial translational elongation [GO:0070125];mitochondrial translational termination [GO:0070126]	mitochondrial inner membrane [GO:0005743];mitochondrial large ribosomal subunit [GO:0005762];mitochondrion [GO:0005739]	protein domain specific binding [GO:0019904];structural constituent of ribosome [GO:0003735]	HUMAN		3D-structure;Complete proteome;Mitochondrion;Reference proteome;Ribonucleoprotein;Ribosomal protein;Transit peptide	4 out of 5	mitochondrial inner membrane [GO:0005743];mitochondrial large ribosomal subunit [GO:0005762];mitochondrial translational elongation [GO:0070125];mitochondrial translational termination [GO:0070126];mitochondrion [GO:0005739];protein domain specific binding [GO:0019904];structural constituent of ribosome [GO:0003735]	SUBCELLULAR LOCATION: Mitochondrion {ECO:0000269|PubMed:25278503, ECO:0000269|PubMed:25838379, ECO:0000269|PubMed:28892042}.	10	10	1	46.3	46.3	8	20.05	0	33.274	4855100000	119
Q9H0U6	MRPL18		RM18_HUMAN	MRPL18 HSPC071	39S ribosomal protein L18, mitochondrial (L18mt) (MRP-L18) (Mitochondrial large ribosomal subunit protein uL18m)	25.7052	NaN	26.2207	25.7642	26.3868	25.9735	25.8264	26.1147	26.3713	25.8102	26.149	25.865	26.5895	26.1507	26.1442	25.2401	25.8236	NaN	25.9656	25.7215	25.66	25.1253	26.1518	26.0474	mitochondrial translational elongation [GO:0070125];mitochondrial translational termination [GO:0070126];rRNA import into mitochondrion [GO:0035928];translation [GO:0006412]	extracellular space [GO:0005615];mitochondrial inner membrane [GO:0005743];mitochondrial large ribosomal subunit [GO:0005762];mitochondrial ribosome [GO:0005761];mitochondrion [GO:0005739]	5S rRNA binding [GO:0008097];structural constituent of ribosome [GO:0003735]	HUMAN		3D-structure;Chaperone;Complete proteome;Mitochondrion;Polymorphism;Reference proteome;Ribonucleoprotein;Ribosomal protein;RNA-binding;Transit peptide;Transport	5 out of 5	5S rRNA binding [GO:0008097];extracellular space [GO:0005615];mitochondrial inner membrane [GO:0005743];mitochondrial large ribosomal subunit [GO:0005762];mitochondrial ribosome [GO:0005761];mitochondrial translational elongation [GO:0070125];mitochondrial translational termination [GO:0070126];mitochondrion [GO:0005739];rRNA import into mitochondrion [GO:0035928];structural constituent of riboso…	SUBCELLULAR LOCATION: Mitochondrion {ECO:0000269|PubMed:25278503, ECO:0000269|PubMed:28892042}.	7	7	7	57.2	57.2	57.2	20.576	0	7.5457	2202500000	48
P49406;S4R3W9	MRPL19;MRPL19		RM19_HUMAN;S4R3W9_HUMAN	MRPL19 KIAA0104 MRPL15;MRPL19	39S ribosomal protein L19, mitochondrial (L19mt) (MRP-L19) (39S ribosomal protein L15, mitochondrial) (L15mt) (MRP-L15) (Mitochondrial large ribosomal subunit protein bL19m);39S ribosomal protein L19, mitochondrial (Fragment)	27.6691	27.6099	27.3929	27.6724	27.4384	27.4102	27.6139	27.3504	26.9643	27.1965	27.3791	27.4131	27.195	27.171	27.1787	27.3204	27.213	27.7075	27.6875	27.5901	27.8409	27.9123	27.893	27.6352	mitochondrial translational elongation [GO:0070125];mitochondrial translational termination [GO:0070126];translation [GO:0006412]	mitochondrial inner membrane [GO:0005743];mitochondrial large ribosomal subunit [GO:0005762];mitochondrion [GO:0005739];nuclear membrane [GO:0031965];nucleus [GO:0005634];ribosome [GO:0005840]	structural constituent of ribosome [GO:0003735]	HUMAN		3D-structure;Complete proteome;Mitochondrion;Phosphoprotein;Proteomics identification;Reference proteome;Ribonucleoprotein;Ribosomal protein;Transit peptide	1 out of 5;5 out of 5	mitochondrial inner membrane [GO:0005743];mitochondrial large ribosomal subunit [GO:0005762];mitochondrial translational elongation [GO:0070125];mitochondrial translational termination [GO:0070126];mitochondrion [GO:0005739];nuclear membrane [GO:0031965];nucleus [GO:0005634];ribosome [GO:0005840];structural constituent of ribosome [GO:0003735];translation [GO:0006412]	SUBCELLULAR LOCATION: Mitochondrion {ECO:0000269|PubMed:10600119, ECO:0000269|PubMed:11543634, ECO:0000269|PubMed:25278503, ECO:0000269|PubMed:25838379, ECO:0000269|PubMed:28892042}.	17	17	17	43.2	43.2	43.2	33.535	0	29.251	8454000000	183
Q5T653	MRPL2		RM02_HUMAN	MRPL2 CGI-22	39S ribosomal protein L2, mitochondrial (L2mt) (MRP-L2) (Mitochondrial large ribosomal subunit protein uL2m)	24.4768	NaN	24.5852	24.2628	24.8487	24.3001	24.2755	24.5127	24.5547	24.5134	24.5079	24.5066	24.4303	24.6863	22.9526	24.7029	24.4121	24.0773	24.5467	23.742	24.3876	24.351	24.8349	23.9415	mitochondrial translation [GO:0032543];mitochondrial translational elongation [GO:0070125];mitochondrial translational termination [GO:0070126]	mitochondrial inner membrane [GO:0005743];mitochondrial large ribosomal subunit [GO:0005762];mitochondrion [GO:0005739]	RNA binding [GO:0003723];structural constituent of ribosome [GO:0003735]	HUMAN		3D-structure;Complete proteome;Mitochondrion;Polymorphism;Reference proteome;Ribonucleoprotein;Ribosomal protein;Transit peptide	4 out of 5	mitochondrial inner membrane [GO:0005743];mitochondrial large ribosomal subunit [GO:0005762];mitochondrial translation [GO:0032543];mitochondrial translational elongation [GO:0070125];mitochondrial translational termination [GO:0070126];mitochondrion [GO:0005739];RNA binding [GO:0003723];structural constituent of ribosome [GO:0003735]	SUBCELLULAR LOCATION: Mitochondrion {ECO:0000269|PubMed:25278503, ECO:0000269|PubMed:25838379, ECO:0000269|PubMed:28892042}.	13	13	5	39	39	11.5	33.3	0	35.24	978150000	83
Q9BYC9	MRPL20		RM20_HUMAN	MRPL20	39S ribosomal protein L20, mitochondrial (L20mt) (MRP-L20) (Mitochondrial large ribosomal subunit protein bL20m)	NaN	24.6246	24.6437	NaN	25.3633	25.1343	25.3081	25.2619	25.1409	25.3156	24.9915	24.9614	25.2306	25.14	24.6988	25.294	24.8841	24.994	24.4276	25.3256	25.5123	23.3719	25.0228	25.3499	mitochondrial translational elongation [GO:0070125];mitochondrial translational termination [GO:0070126];ribosomal large subunit assembly [GO:0000027]	mitochondrial inner membrane [GO:0005743];mitochondrial large ribosomal subunit [GO:0005762];mitochondrial ribosome [GO:0005761];mitochondrion [GO:0005739]	RNA binding [GO:0003723];rRNA binding [GO:0019843];structural constituent of ribosome [GO:0003735]	HUMAN		3D-structure;Alternative splicing;Complete proteome;Mitochondrion;Reference proteome;Ribonucleoprotein;Ribosomal protein;Transit peptide	4 out of 5	mitochondrial inner membrane [GO:0005743];mitochondrial large ribosomal subunit [GO:0005762];mitochondrial ribosome [GO:0005761];mitochondrial translational elongation [GO:0070125];mitochondrial translational termination [GO:0070126];mitochondrion [GO:0005739];ribosomal large subunit assembly [GO:0000027];RNA binding [GO:0003723];rRNA binding [GO:0019843];structural constituent of ribosome [GO:00…	SUBCELLULAR LOCATION: Mitochondrion {ECO:0000269|PubMed:11279069, ECO:0000269|PubMed:25278503, ECO:0000269|PubMed:25838379, ECO:0000269|PubMed:28892042}.	9	9	5	53	53	31.5	17.442	0	12.256	1337900000	55
Q7Z2W9	MRPL21		RM21_HUMAN	MRPL21	39S ribosomal protein L21, mitochondrial (L21mt) (MRP-L21) (Mitochondrial large ribosomal subunit protein bL21m)	25.8182	24.6718	26.4676	25.3527	26.0126	26.0364	26.1431	26.1917	25.8863	25.979	26.1568	25.9074	25.9181	25.9621	25.503	26.0423	25.9709	26.0349	26.0434	25.9787	26.3961	26.4442	26.4245	25.3076	mitochondrial translational elongation [GO:0070125];mitochondrial translational termination [GO:0070126]	mitochondrial inner membrane [GO:0005743];mitochondrial large ribosomal subunit [GO:0005762];mitochondrion [GO:0005739]	RNA binding [GO:0003723];structural constituent of ribosome [GO:0003735]	HUMAN		3D-structure;Alternative splicing;Complete proteome;Mitochondrion;Reference proteome;Ribonucleoprotein;Ribosomal protein;Transit peptide	4 out of 5	mitochondrial inner membrane [GO:0005743];mitochondrial large ribosomal subunit [GO:0005762];mitochondrial translational elongation [GO:0070125];mitochondrial translational termination [GO:0070126];mitochondrion [GO:0005739];RNA binding [GO:0003723];structural constituent of ribosome [GO:0003735]	SUBCELLULAR LOCATION: Mitochondrion {ECO:0000269|PubMed:25278503, ECO:0000269|PubMed:25838379, ECO:0000269|PubMed:28892042}.	12	12	5	42	42	16.1	22.814	0	14.509	2932600000	72
E7ESL0;J3KQY1;Q9NWU5	MRPL22;MRPL22;MRPL22		RM22_HUMAN;E7ESL0_HUMAN;J3KQY1_HUMAN	MRPL22;MRPL22;MRPL22 MRPL25 RPML25 HSPC158	39S ribosomal protein L22, mitochondrial;39S ribosomal protein L22, mitochondrial;39S ribosomal protein L22, mitochondrial (L22mt) (MRP-L22) (39S ribosomal protein L25, mitochondrial) (L25mt) (MRP-L25) (Mitochondrial large ribosomal subunit protein uL22m)	23.8413	NaN	23.8544	23.4977	24.1038	24.6019	24.8743	24.4507	24.3925	24.6796	25.0966	24.7324	24.5894	24.487	24.4212	23.7906	24.3558	23.3273	24.5518	23.539	24.2276	24.4986	24.4782	25.0168	mitochondrial translational elongation [GO:0070125];mitochondrial translational termination [GO:0070126];ribosome assembly [GO:0042255];translation [GO:0006412]	large ribosomal subunit [GO:0015934];mitochondrial inner membrane [GO:0005743];mitochondrial large ribosomal subunit [GO:0005762];mitochondrion [GO:0005739]	RNA binding [GO:0003723];structural constituent of ribosome [GO:0003735]	HUMAN		3D-structure;Alternative splicing;Complete proteome;Mitochondrion;Polymorphism;Proteomics identification;Reference proteome;Ribonucleoprotein;Ribosomal protein;Transit peptide	1 out of 5;5 out of 5	large ribosomal subunit [GO:0015934];mitochondrial inner membrane [GO:0005743];mitochondrial large ribosomal subunit [GO:0005762];mitochondrial translational elongation [GO:0070125];mitochondrial translational termination [GO:0070126];mitochondrion [GO:0005739];ribosome assembly [GO:0042255];RNA binding [GO:0003723];structural constituent of ribosome [GO:0003735];translation [GO:0006412]	SUBCELLULAR LOCATION: Mitochondrion {ECO:0000269|PubMed:25278503, ECO:0000269|PubMed:28892042}.	8	8	8	38.3	38.3	38.3	23.64	0	17.619	897630000	63
Q16540	MRPL23		RM23_HUMAN	MRPL23 L23MRP RPL23L	39S ribosomal protein L23, mitochondrial (L23mt) (MRP-L23) (L23 mitochondrial-related protein) (Mitochondrial large ribosomal subunit protein uL23m) (Ribosomal protein L23-like)	NaN	NaN	NaN	24.1083	NaN	NaN	NaN	NaN	NaN	NaN	NaN	NaN	NaN	NaN	NaN	NaN	NaN	NaN	NaN	NaN	NaN	NaN	NaN	NaN	mitochondrial translation [GO:0032543];mitochondrial translational elongation [GO:0070125];mitochondrial translational termination [GO:0070126];translation [GO:0006412]	fibrillar center [GO:0001650];mitochondrial inner membrane [GO:0005743];mitochondrial large ribosomal subunit [GO:0005762];mitochondrion [GO:0005739]	RNA binding [GO:0003723];structural constituent of ribosome [GO:0003735]	HUMAN		3D-structure;Complete proteome;Mitochondrion;Polymorphism;Reference proteome;Ribonucleoprotein;Ribosomal protein	5 out of 5	fibrillar center [GO:0001650];mitochondrial inner membrane [GO:0005743];mitochondrial large ribosomal subunit [GO:0005762];mitochondrial translation [GO:0032543];mitochondrial translational elongation [GO:0070125];mitochondrial translational termination [GO:0070126];mitochondrion [GO:0005739];RNA binding [GO:0003723];structural constituent of ribosome [GO:0003735];translation [GO:0006412]	SUBCELLULAR LOCATION: Mitochondrion {ECO:0000269|PubMed:25278503, ECO:0000269|PubMed:25838379, ECO:0000269|PubMed:28892042}.	7	1	1	47.1	6.5	6.5	17.781	0.0064671	1.6443	447440000	23
A8MYK1;A8MVT4	MRPL23;MRPL23		A8MYK1_HUMAN;A8MVT4_HUMAN	MRPL23;MRPL23	39S ribosomal protein L23, mitochondrial;39S ribosomal protein L23, mitochondrial	26.3723	26.2494	26.384	26.1491	26.2937	26.4489	26.4959	26.3794	26.1305	26.0955	26.5177	26.4685	26.1409	26.167	26.4629	26.2257	26.2604	26.5799	26.8215	26.2522	26.7882	26.8364	26.9387	26.4408	translation [GO:0006412]	ribosome [GO:0005840]	structural constituent of ribosome [GO:0003735]	HUMAN		Complete proteome;Proteomics identification;Reference proteome	1 out of 5	ribosome [GO:0005840];structural constituent of ribosome [GO:0003735];translation [GO:0006412]		9	9	3	52.9	52.9	20.4	21.842	0	50.373	4003900000	71
Q96A35;X6RJ73	MRPL24;MRPL24		RM24_HUMAN;X6RJ73_HUMAN	MRPL24;MRPL24	39S ribosomal protein L24, mitochondrial (L24mt) (MRP-L24) (Mitochondrial large ribosomal subunit protein uL24m);39S ribosomal protein L24, mitochondrial (Fragment)	26.0427	24.5699	25.5574	25.5514	26.4794	25.1872	25.5477	24.8316	25.6132	25.3	25.5629	25.4486	25.5259	NaN	25.9518	25.7242	25.3746	25.1363	25.3894	25.5544	25.4754	24.9899	25.557	25.8232	mitochondrial translational elongation [GO:0070125];mitochondrial translational termination [GO:0070126];translation [GO:0006412]	mitochondrial inner membrane [GO:0005743];mitochondrial large ribosomal subunit [GO:0005762];mitochondrion [GO:0005739];ribosome [GO:0005840]	structural constituent of ribosome [GO:0003735]	HUMAN		3D-structure;Complete proteome;Mitochondrion;Phosphoprotein;Proteomics identification;Reference proteome;Ribonucleoprotein;Ribosomal protein;Transit peptide	1 out of 5;4 out of 5	mitochondrial inner membrane [GO:0005743];mitochondrial large ribosomal subunit [GO:0005762];mitochondrial translational elongation [GO:0070125];mitochondrial translational termination [GO:0070126];mitochondrion [GO:0005739];ribosome [GO:0005840];structural constituent of ribosome [GO:0003735];translation [GO:0006412]	SUBCELLULAR LOCATION: Mitochondrion {ECO:0000269|PubMed:25278503, ECO:0000269|PubMed:25838379, ECO:0000269|PubMed:28892042}.	10	10	10	47.2	47.2	47.2	24.915	0	32.656	2128100000	54
Q9P0M9	MRPL27		RM27_HUMAN	MRPL27 HSPC250	39S ribosomal protein L27, mitochondrial (L27mt) (MRP-L27) (Mitochondrial large ribosomal subunit protein bL27m)	26.4716	25.7716	26.1092	26.1041	26.9381	26.7915	26.8362	26.823	27.0158	26.9845	26.9669	27.0325	26.8254	27.1463	25.4049	26.5245	26.7091	26.8525	26.764	26.5926	27.0629	26.6779	26.7918	26.8199	mitochondrial translational elongation [GO:0070125];mitochondrial translational termination [GO:0070126];translation [GO:0006412]	mitochondrial inner membrane [GO:0005743];mitochondrial large ribosomal subunit [GO:0005762];mitochondrion [GO:0005739]	RNA binding [GO:0003723];structural constituent of ribosome [GO:0003735]	HUMAN		3D-structure;Complete proteome;Mitochondrion;Polymorphism;Reference proteome;Ribonucleoprotein;Ribosomal protein;Transit peptide	4 out of 5	mitochondrial inner membrane [GO:0005743];mitochondrial large ribosomal subunit [GO:0005762];mitochondrial translational elongation [GO:0070125];mitochondrial translational termination [GO:0070126];mitochondrion [GO:0005739];RNA binding [GO:0003723];structural constituent of ribosome [GO:0003735];translation [GO:0006412]	SUBCELLULAR LOCATION: Mitochondrion {ECO:0000269|PubMed:11279069, ECO:0000269|PubMed:25278503, ECO:0000269|PubMed:25838379, ECO:0000269|PubMed:28892042}.	7	7	0	44.6	44.6	0	16.073	0	21.191	4742400000	132
Q13084;A2IDC6;Q4TT37	MRPL28;MRPL28;MRPL28		RM28_HUMAN;A2IDC6_HUMAN;Q4TT37_HUMAN	MRPL28 MAAT1;MRPL28;MRPL28	39S ribosomal protein L28, mitochondrial (L28mt) (MRP-L28) (Melanoma antigen p15) (Melanoma-associated antigen recognized by T-lymphocytes) (Mitochondrial large ribosomal subunit protein bL28m);39S ribosomal protein L28, mitochondrial (Fragment);39S ribosomal protein L28, mitochondrial (Fragment)	27.0479	27.6787	27.1267	27.599	27.0587	27.34	27.34	27.2154	27.0853	27.1108	27.5905	27.3223	26.968	27.0258	26.9036	26.9695	27.2527	27.1859	27.1479	27.2183	27.1943	27.2679	27.2407	27.1081	mitochondrial translational elongation [GO:0070125];mitochondrial translational termination [GO:0070126];translation [GO:0006412]	cytosol [GO:0005829];mitochondrial inner membrane [GO:0005743];mitochondrial large ribosomal subunit [GO:0005762];mitochondrial ribosome [GO:0005761];mitochondrion [GO:0005739]	RNA binding [GO:0003723];structural constituent of ribosome [GO:0003735]	HUMAN		3D-structure;Complete proteome;Mitochondrion;Polymorphism;Proteomics identification;Reference proteome;Ribonucleoprotein;Ribosomal protein;Transit peptide	1 out of 5;5 out of 5	cytosol [GO:0005829];mitochondrial inner membrane [GO:0005743];mitochondrial large ribosomal subunit [GO:0005762];mitochondrial ribosome [GO:0005761];mitochondrial translational elongation [GO:0070125];mitochondrial translational termination [GO:0070126];mitochondrion [GO:0005739];RNA binding [GO:0003723];structural constituent of ribosome [GO:0003735];translation [GO:0006412]	SUBCELLULAR LOCATION: Mitochondrion {ECO:0000269|PubMed:25278503, ECO:0000269|PubMed:28892042}.	26	26	6	84.4	84.4	25.8	30.156	0	179.04	7214700000	255
E7ETU7;H0Y9G6;P09001;D6RC14	MRPL3;MRPL3;MRPL3;MRPL3		H0Y9G6_HUMAN;RM03_HUMAN;E7ETU7_HUMAN;D6RC14_HUMAN	MRPL3;MRPL3;MRPL3 MRL3 RPML3;MRPL3	39S ribosomal protein L3, mitochondrial;39S ribosomal protein L3, mitochondrial (Fragment);39S ribosomal protein L3, mitochondrial (L3mt) (MRP-L3) (Mitochondrial large ribosomal subunit protein uL3m);39S ribosomal protein L3, mitochondrial (Fragment)	27.7279	27.6563	27.7235	27.959	27.6614	27.6264	27.695	27.5558	27.541	27.5146	27.4076	27.4594	27.3349	27.3454	27.2305	27.3207	27.5701	27.458	27.7054	27.3661	27.6606	27.6928	27.8305	27.7672	mitochondrial translational elongation [GO:0070125];mitochondrial translational termination [GO:0070126];translation [GO:0006412]	mitochondrial inner membrane [GO:0005743];mitochondrial large ribosomal subunit [GO:0005762];mitochondrion [GO:0005739];ribosome [GO:0005840]	RNA binding [GO:0003723];structural constituent of ribosome [GO:0003735]	HUMAN		3D-structure;Complete proteome;Disease mutation;Mitochondrion;Polymorphism;Primary mitochondrial disease;Proteomics identification;Reference proteome;Ribonucleoprotein;Ribosomal protein;Transit peptide	1 out of 5;5 out of 5	mitochondrial inner membrane [GO:0005743];mitochondrial large ribosomal subunit [GO:0005762];mitochondrial translational elongation [GO:0070125];mitochondrial translational termination [GO:0070126];mitochondrion [GO:0005739];ribosome [GO:0005840];RNA binding [GO:0003723];structural constituent of ribosome [GO:0003735];translation [GO:0006412]	SUBCELLULAR LOCATION: Mitochondrion {ECO:0000269|PubMed:25278503, ECO:0000269|PubMed:25838379, ECO:0000269|PubMed:28892042}.	11	11	11	34.2	34.2	34.2	40.47	0	100.91	9391400000	152
Q8TCC3;B8ZZV5	MRPL30;MRPL30		RM30_HUMAN;B8ZZV5_HUMAN	MRPL30 MRPL28 RPML28 HSPC249;MRPL30	39S ribosomal protein L30, mitochondrial (L30mt) (MRP-L30) (39S ribosomal protein L28, mitochondrial) (L28mt) (MRP-L28) (Mitochondrial large ribosomal subunit protein uL30m);39S ribosomal protein L30, mitochondrial	25.46	NaN	25.3395	25.5197	NaN	NaN	NaN	NaN	NaN	24.8435	NaN	NaN	NaN	24.8495	NaN	NaN	NaN	NaN	24.8142	NaN	NaN	NaN	24.9442	NaN	mitochondrial translational elongation [GO:0070125];mitochondrial translational termination [GO:0070126];translation [GO:0006412]	large ribosomal subunit [GO:0015934];mitochondrial inner membrane [GO:0005743];mitochondrial large ribosomal subunit [GO:0005762];mitochondrion [GO:0005739]	structural constituent of ribosome [GO:0003735]	HUMAN		3D-structure;Alternative splicing;Complete proteome;Mitochondrion;Polymorphism;Proteomics identification;Reference proteome;Ribonucleoprotein;Ribosomal protein;Transit peptide	1 out of 5;4 out of 5	large ribosomal subunit [GO:0015934];mitochondrial inner membrane [GO:0005743];mitochondrial large ribosomal subunit [GO:0005762];mitochondrial translational elongation [GO:0070125];mitochondrial translational termination [GO:0070126];mitochondrion [GO:0005739];structural constituent of ribosome [GO:0003735];translation [GO:0006412]	SUBCELLULAR LOCATION: Mitochondrion {ECO:0000269|PubMed:25278503, ECO:0000269|PubMed:25838379, ECO:0000269|PubMed:28892042}.	10	10	10	57.1	57.1	57.1	18.546	0	9.5651	1034600000	36
Q9BYC8	MRPL32		RM32_HUMAN	MRPL32 HSPC283	39S ribosomal protein L32, mitochondrial (L32mt) (MRP-L32) (Mitochondrial large ribosomal subunit protein bL32m)	NaN	24.8931	24.1833	24.2626	24.9205	24.7757	24.7827	24.9811	25.0956	24.9796	24.8525	NaN	25.0509	24.8668	24.4766	24.3043	24.9943	23.7004	24.9224	24.8025	24.2145	24.6712	24.0511	24.623	mitochondrial translational elongation [GO:0070125];mitochondrial translational termination [GO:0070126];translation [GO:0006412]	mitochondrial inner membrane [GO:0005743];mitochondrial large ribosomal subunit [GO:0005762];mitochondrial ribosome [GO:0005761];mitochondrion [GO:0005739]	RNA binding [GO:0003723];structural constituent of ribosome [GO:0003735]	HUMAN		3D-structure;Complete proteome;Mitochondrion;Reference proteome;Ribonucleoprotein;Ribosomal protein;Transit peptide	4 out of 5	mitochondrial inner membrane [GO:0005743];mitochondrial large ribosomal subunit [GO:0005762];mitochondrial ribosome [GO:0005761];mitochondrial translational elongation [GO:0070125];mitochondrial translational termination [GO:0070126];mitochondrion [GO:0005739];RNA binding [GO:0003723];structural constituent of ribosome [GO:0003735];translation [GO:0006412]	SUBCELLULAR LOCATION: Mitochondrion {ECO:0000269|PubMed:25278503, ECO:0000269|PubMed:25838379, ECO:0000269|PubMed:28892042}.	6	6	6	41.5	41.5	41.5	21.405	0	56.46	1087300000	39
O75394	MRPL33		RM33_HUMAN	MRPL33 C2orf1	39S ribosomal protein L33, mitochondrial (L33mt) (MRP-L33) (Mitochondrial large ribosomal subunit protein bL33m)	24.7514	24.068	24.7744	24.5939	24.866	24.9189	24.8001	24.3099	24.8158	24.9882	NaN	24.802	25.02	25.1951	NaN	24.745	24.9795	24.8178	24.7723	24.7107	24.7177	24.412	24.1933	24.888	mitochondrial translational elongation [GO:0070125];mitochondrial translational termination [GO:0070126]	mitochondrial inner membrane [GO:0005743];mitochondrial large ribosomal subunit [GO:0005762];mitochondrion [GO:0005739]	structural constituent of ribosome [GO:0003735]	HUMAN		3D-structure;Alternative splicing;Complete proteome;Mitochondrion;Reference proteome;Ribonucleoprotein;Ribosomal protein;Transit peptide	4 out of 5	mitochondrial inner membrane [GO:0005743];mitochondrial large ribosomal subunit [GO:0005762];mitochondrial translational elongation [GO:0070125];mitochondrial translational termination [GO:0070126];mitochondrion [GO:0005739];structural constituent of ribosome [GO:0003735]	SUBCELLULAR LOCATION: Mitochondrion {ECO:0000269|PubMed:25278503, ECO:0000269|PubMed:25838379, ECO:0000269|PubMed:28892042}.	5	5	5	47.7	47.7	47.7	7.6191	0	5.1303	1202100000	44
Q9BQ48	MRPL34		RM34_HUMAN	MRPL34	39S ribosomal protein L34, mitochondrial (L34mt) (MRP-L34) (Mitochondrial large ribosomal subunit protein bL34m)	23.9033	24.0816	24.5005	NaN	NaN	24.3853	24.2404	NaN	23.4598	23.7632	23.7984	NaN	NaN	NaN	NaN	23.7741	NaN	23.8281	24.2046	23.9047	23.0617	NaN	24.0523	24.0028	mitochondrial translational elongation [GO:0070125];mitochondrial translational termination [GO:0070126];translation [GO:0006412]	mitochondrial inner membrane [GO:0005743];mitochondrial large ribosomal subunit [GO:0005762];mitochondrial ribosome [GO:0005761];mitochondrion [GO:0005739]	structural constituent of ribosome [GO:0003735]	HUMAN		3D-structure;Complete proteome;Mitochondrion;Phosphoprotein;Reference proteome;Ribonucleoprotein;Ribosomal protein;Transit peptide	4 out of 5	mitochondrial inner membrane [GO:0005743];mitochondrial large ribosomal subunit [GO:0005762];mitochondrial ribosome [GO:0005761];mitochondrial translational elongation [GO:0070125];mitochondrial translational termination [GO:0070126];mitochondrion [GO:0005739];structural constituent of ribosome [GO:0003735];translation [GO:0006412]	SUBCELLULAR LOCATION: Mitochondrion {ECO:0000269|PubMed:25278503, ECO:0000269|PubMed:25838379, ECO:0000269|PubMed:28892042}.	4	4	1	29.3	29.3	14.1	10.165	0	6.3874	727010000	18
Q9BZE1	MRPL37		RM37_HUMAN	MRPL37 MRPL2 RPML2 HSPC235	39S ribosomal protein L37, mitochondrial (L37mt) (MRP-L37) (39S ribosomal protein L2, mitochondrial) (L2mt) (MRP-L2) (Mitochondrial large ribosomal subunit protein mL37)	27.0245	26.8454	26.9961	26.8625	27.5847	27.3674	27.4127	27.6552	27.6395	27.5057	27.5153	27.65	27.4801	27.5551	27.3924	27.153	27.8243	27.3544	27.1307	27.2733	27.6983	27.6357	27.2744	27.0308	mitochondrial translational elongation [GO:0070125];mitochondrial translational termination [GO:0070126];translation [GO:0006412]	mitochondrial inner membrane [GO:0005743];mitochondrial large ribosomal subunit [GO:0005762];mitochondrial ribosome [GO:0005761];mitochondrion [GO:0005739]	RNA binding [GO:0003723];structural constituent of ribosome [GO:0003735]	HUMAN		3D-structure;Complete proteome;Mitochondrion;Polymorphism;Reference proteome;Ribonucleoprotein;Ribosomal protein;Transit peptide	5 out of 5	mitochondrial inner membrane [GO:0005743];mitochondrial large ribosomal subunit [GO:0005762];mitochondrial ribosome [GO:0005761];mitochondrial translational elongation [GO:0070125];mitochondrial translational termination [GO:0070126];mitochondrion [GO:0005739];RNA binding [GO:0003723];structural constituent of ribosome [GO:0003735];translation [GO:0006412]	SUBCELLULAR LOCATION: Mitochondrion {ECO:0000269|PubMed:25278503, ECO:0000269|PubMed:25838379, ECO:0000269|PubMed:28892042}.	23	23	0	65.2	65.2	0	48.117	0	58.267	7872900000	221
Q96DV4	MRPL38		RM38_HUMAN	MRPL38 HSPC262	39S ribosomal protein L38, mitochondrial (L38mt) (MRP-L38) (Mitochondrial large ribosomal subunit protein mL38)	27.1067	26.9528	26.989	26.9836	26.7677	26.9119	27.1381	26.6228	26.8232	26.6281	26.8664	26.8293	26.883	26.6802	26.7487	26.8565	26.8427	27.1295	27.2723	26.8286	27.1387	26.907	27.4088	27.136	mitochondrial translational elongation [GO:0070125];mitochondrial translational termination [GO:0070126]	mitochondrial inner membrane [GO:0005743];mitochondrial large ribosomal subunit [GO:0005762];mitochondrion [GO:0005739]		HUMAN		3D-structure;Alternative splicing;Coiled coil;Complete proteome;Mitochondrion;Polymorphism;Reference proteome;Ribonucleoprotein;Ribosomal protein;Transit peptide	4 out of 5	mitochondrial inner membrane [GO:0005743];mitochondrial large ribosomal subunit [GO:0005762];mitochondrial translational elongation [GO:0070125];mitochondrial translational termination [GO:0070126];mitochondrion [GO:0005739]	SUBCELLULAR LOCATION: Mitochondrion {ECO:0000269|PubMed:25278503, ECO:0000269|PubMed:25838379, ECO:0000269|PubMed:28892042}.	20	20	20	47.1	47.1	47.1	44.596	0	46.571	6065800000	201
Q9NYK5;C9JG87	MRPL39;MRPL39		RM39_HUMAN;C9JG87_HUMAN	MRPL39 C21orf92 MRPL5 RPML5 MSTP003 PRED22;MRPL39	39S ribosomal protein L39, mitochondrial (L39mt) (MRP-L39) (39S ribosomal protein L5, mitochondrial) (L5mt) (MRP-L5) (Mitochondrial large ribosomal subunit protein mL39);39S ribosomal protein L39, mitochondrial (Fragment)	28.2361	27.704	27.8858	28.1749	27.3319	27.5595	27.6526	27.3452	27.2535	27.5598	27.6285	27.5409	27.47	27.5406	27.3593	27.7112	27.5181	27.6623	27.9453	28.0067	27.8094	27.8903	28.1167	27.832	mitochondrial translational elongation [GO:0070125];mitochondrial translational termination [GO:0070126]	mitochondrial inner membrane [GO:0005743];mitochondrial large ribosomal subunit [GO:0005762];mitochondrial ribosome [GO:0005761];mitochondrion [GO:0005739]	nucleotide binding [GO:0000166];RNA binding [GO:0003723]	HUMAN		3D-structure;Acetylation;Alternative splicing;Complete proteome;Mitochondrion;Polymorphism;Proteomics identification;Reference proteome;Ribonucleoprotein;Ribosomal protein	1 out of 5;5 out of 5	mitochondrial inner membrane [GO:0005743];mitochondrial large ribosomal subunit [GO:0005762];mitochondrial ribosome [GO:0005761];mitochondrial translational elongation [GO:0070125];mitochondrial translational termination [GO:0070126];mitochondrion [GO:0005739];nucleotide binding [GO:0000166];RNA binding [GO:0003723]	SUBCELLULAR LOCATION: Mitochondrion {ECO:0000269|PubMed:25278503, ECO:0000269|PubMed:25838379, ECO:0000269|PubMed:28892042}.	22	22	22	60.1	60.1	60.1	38.711	0	54.279	10406000000	176
K7ES61;Q9BYD3;X6RAY8;K7ELQ0;K7EKI4;K7ELF1	MRPL4;MRPL4;MRPL4;MRPL4;MRPL4;MRPL4		K7ES61_HUMAN;RM04_HUMAN;X6RAY8_HUMAN;K7ELQ0_HUMAN;K7EKI4_HUMAN;K7ELF1_HUMAN	MRPL4;MRPL4 CDABP0091 CGI-28;MRPL4;MRPL4;MRPL4;MRPL4	39S ribosomal protein L4, mitochondrial (Fragment);39S ribosomal protein L4, mitochondrial (L4mt) (MRP-L4) (Mitochondrial large ribosomal subunit protein uL4m);39S ribosomal protein L4, mitochondrial;39S ribosomal protein L4, mitochondrial;39S ribosomal protein L4, mitochondrial;39S ribosomal protein L4, mitochondrial (Fragment)	28.5615	27.8142	28.3719	28.1456	28.2276	28.4204	28.5476	28.314	28.2846	28.3832	28.3293	28.3657	28.0561	28.3209	27.7358	28.0656	28.214	28.1712	28.4658	28.1704	28.5713	28.443	28.4722	28.5292	mitochondrial translational elongation [GO:0070125];mitochondrial translational termination [GO:0070126];translation [GO:0006412]	mitochondrial inner membrane [GO:0005743];mitochondrial large ribosomal subunit [GO:0005762];mitochondrion [GO:0005739];ribosome [GO:0005840]	RNA binding [GO:0003723];structural constituent of ribosome [GO:0003735]	HUMAN		3D-structure;Alternative splicing;Complete proteome;Methylation;Mitochondrion;Proteomics identification;Reference proteome;Ribonucleoprotein;Ribosomal protein	1 out of 5;4 out of 5	mitochondrial inner membrane [GO:0005743];mitochondrial large ribosomal subunit [GO:0005762];mitochondrial translational elongation [GO:0070125];mitochondrial translational termination [GO:0070126];mitochondrion [GO:0005739];ribosome [GO:0005840];RNA binding [GO:0003723];structural constituent of ribosome [GO:0003735];translation [GO:0006412]	SUBCELLULAR LOCATION: Mitochondrion {ECO:0000269|PubMed:25278503, ECO:0000269|PubMed:25838379, ECO:0000269|PubMed:28892042}.	12	12	12	52.3	52.3	52.3	33.792	0	115.84	15941000000	230
Q9NQ50	MRPL40		RM40_HUMAN	MRPL40 NLVCF URIM	39S ribosomal protein L40, mitochondrial (L40mt) (MRP-L40) (Mitochondrial large ribosomal subunit protein mL40) (Nuclear localization signal-containing protein deleted in velocardiofacial syndrome) (Up-regulated in metastasis)	25.1469	25.4929	25.3042	25.2073	25.2002	25.2571	25.1341	24.8166	25.4695	25.2223	25.2614	24.7122	25.0257	25.732	25.7152	25.3438	24.5888	25.2168	25.2941	25.324	25.3041	25.044	25.4784	24.9672	anatomical structure morphogenesis [GO:0009653];mitochondrial translational elongation [GO:0070125];mitochondrial translational termination [GO:0070126]	mitochondrial inner membrane [GO:0005743];mitochondrial large ribosomal subunit [GO:0005762];mitochondrial ribosome [GO:0005761];mitochondrion [GO:0005739];nucleolus [GO:0005730];nucleus [GO:0005634]	RNA binding [GO:0003723]	HUMAN		3D-structure;Complete proteome;Mitochondrion;Polymorphism;Reference proteome;Ribonucleoprotein;Ribosomal protein;Transit peptide	5 out of 5	anatomical structure morphogenesis [GO:0009653];mitochondrial inner membrane [GO:0005743];mitochondrial large ribosomal subunit [GO:0005762];mitochondrial ribosome [GO:0005761];mitochondrial translational elongation [GO:0070125];mitochondrial translational termination [GO:0070126];mitochondrion [GO:0005739];nucleolus [GO:0005730];nucleus [GO:0005634];RNA binding [GO:0003723]	SUBCELLULAR LOCATION: Mitochondrion {ECO:0000269|PubMed:25278503, ECO:0000269|PubMed:25838379, ECO:0000269|PubMed:28892042}.	11	11	11	45.1	45.1	45.1	24.49	0	34.811	2081600000	57
Q8IXM3	MRPL41		RM41_HUMAN	MRPL41 BMRP MRPL27 RPML27 PIG3	39S ribosomal protein L41, mitochondrial (L41mt) (MRP-L41) (39S ribosomal protein L27 homolog) (Bcl-2-interacting mitochondrial ribosomal protein L41) (Cell proliferation-inducing gene 3 protein) (MRP-L27 homolog) (Mitochondrial large ribosomal subunit protein mL41)	25.8853	26.4181	25.8062	25.6094	26.1574	25.7322	25.9464	26.0975	26.2285	26.2328	26.0943	25.8852	26.0217	26.2467	26.3321	25.879	26.2553	25.8063	25.7331	25.4994	NaN	26.0267	25.618	25.539	apoptotic process [GO:0006915];cell cycle [GO:0007049];mitochondrial translational elongation [GO:0070125];mitochondrial translational termination [GO:0070126];translation [GO:0006412]	mitochondrial inner membrane [GO:0005743];mitochondrial large ribosomal subunit [GO:0005762];mitochondrion [GO:0005739];ribonucleoprotein complex [GO:1990904]	RNA binding [GO:0003723];structural constituent of ribosome [GO:0003735]	HUMAN		3D-structure;Apoptosis;Cell cycle;Complete proteome;Mitochondrion;Reference proteome;Ribonucleoprotein;Ribosomal protein;Transit peptide	5 out of 5	apoptotic process [GO:0006915];cell cycle [GO:0007049];mitochondrial inner membrane [GO:0005743];mitochondrial large ribosomal subunit [GO:0005762];mitochondrial translational elongation [GO:0070125];mitochondrial translational termination [GO:0070126];mitochondrion [GO:0005739];ribonucleoprotein complex [GO:1990904];RNA binding [GO:0003723];structural constituent of ribosome [GO:0003735];transla…	SUBCELLULAR LOCATION: Mitochondrion {ECO:0000269|PubMed:16024796, ECO:0000269|PubMed:25278503, ECO:0000269|PubMed:25838379, ECO:0000269|PubMed:28892042}.	4	4	4	42.3	42.3	42.3	15.383	0	52.456	2957400000	70
J3KPP0;Q9Y6G3;S4R2Z7;S4R360	MRPL42;MRPL42;MRPL42;MRPL42		S4R360_HUMAN;J3KPP0_HUMAN;RM42_HUMAN;S4R2Z7_HUMAN	MRPL42;MRPL42 MRPL31 MRPS32 RPML31 HSPC204 PTD007;MRPL42;MRPL42	39S ribosomal protein L42, mitochondrial;39S ribosomal protein L42, mitochondrial (L42mt) (MRP-L42) (39S ribosomal protein L31, mitochondrial) (L31mt) (MRP-L31) (Mitochondrial large ribosomal subunit protein mL42);39S ribosomal protein L42, mitochondrial;39S ribosomal protein L42, mitochondrial	NaN	24.1677	NaN	NaN	NaN	NaN	NaN	NaN	NaN	NaN	NaN	NaN	NaN	NaN	NaN	NaN	NaN	NaN	NaN	NaN	NaN	NaN	NaN	NaN	mitochondrial translational elongation [GO:0070125];mitochondrial translational termination [GO:0070126];translation [GO:0006412]	mitochondrial inner membrane [GO:0005743];mitochondrial large ribosomal subunit [GO:0005762];mitochondrial small ribosomal subunit [GO:0005763];mitochondrion [GO:0005739];plasma membrane [GO:0005886]	RNA binding [GO:0003723];structural constituent of ribosome [GO:0003735]	HUMAN		3D-structure;Complete proteome;Mitochondrion;Proteomics identification;Reference proteome;Ribonucleoprotein;Ribosomal protein;Transit peptide	1 out of 5;5 out of 5	mitochondrial inner membrane [GO:0005743];mitochondrial large ribosomal subunit [GO:0005762];mitochondrial small ribosomal subunit [GO:0005763];mitochondrial translational elongation [GO:0070125];mitochondrial translational termination [GO:0070126];mitochondrion [GO:0005739];plasma membrane [GO:0005886];RNA binding [GO:0003723];structural constituent of ribosome [GO:0003735];translation [GO:00064…	SUBCELLULAR LOCATION: Mitochondrion {ECO:0000269|PubMed:11279123, ECO:0000269|PubMed:25278503, ECO:0000269|PubMed:25838379, ECO:0000269|PubMed:28892042}.	4	4	4	50	50	50	14.882	0.00017876	4.143	65202000	3
B1AL05;H0Y6Y8;Q8N983;H0YBU8	MRPL43;MRPL43;MRPL43;MRPL43		H0Y6Y8_HUMAN;B1AL05_HUMAN;RM43_HUMAN;H0YBU8_HUMAN	MRPL43;MRPL43;MRPL43;MRPL43	39S ribosomal protein L43, mitochondrial;39S ribosomal protein L43, mitochondrial (Fragment);39S ribosomal protein L43, mitochondrial (L43mt) (MRP-L43) (Mitochondrial large ribosomal subunit protein mL43) (Mitochondrial ribosomal protein bMRP36a);39S ribosomal protein L43, mitochondrial (Fragment)	27.4527	26.4561	27.5803	27.0693	26.9369	26.8046	27.0747	26.9776	26.6796	26.8173	27.082	26.9588	26.8622	26.8673	25.9563	27.0344	26.9925	27.2079	27.46	26.8258	27.3981	27.4127	27.3906	27.1537	mitochondrial translation [GO:0032543];mitochondrial translational elongation [GO:0070125];mitochondrial translational termination [GO:0070126];translation [GO:0006412]	mitochondrial inner membrane [GO:0005743];mitochondrial large ribosomal subunit [GO:0005762];mitochondrial ribosome [GO:0005761];mitochondrion [GO:0005739]	RNA binding [GO:0003723];structural constituent of ribosome [GO:0003735]	HUMAN		3D-structure;Alternative splicing;Complete proteome;Mitochondrion;Proteomics identification;Reference proteome;Ribonucleoprotein;Ribosomal protein;Transit peptide	1 out of 5;5 out of 5	mitochondrial inner membrane [GO:0005743];mitochondrial large ribosomal subunit [GO:0005762];mitochondrial ribosome [GO:0005761];mitochondrial translation [GO:0032543];mitochondrial translational elongation [GO:0070125];mitochondrial translational termination [GO:0070126];mitochondrion [GO:0005739];RNA binding [GO:0003723];structural constituent of ribosome [GO:0003735];translation [GO:0006412]	SUBCELLULAR LOCATION: Mitochondrion {ECO:0000269|PubMed:25278503, ECO:0000269|PubMed:25838379, ECO:0000269|PubMed:28892042}.	10	10	10	64.5	64.5	64.5	18.657	0	48.47	6446900000	149
Q9H9J2	MRPL44		RM44_HUMAN	MRPL44	39S ribosomal protein L44, mitochondrial (L44mt) (MRP-L44) (EC 3.1.26.-) (Mitochondrial large ribosomal subunit protein mL44)	24.4849	24.994	24.5448	24.3936	26.5172	25.7381	26.0221	26.1832	26.2105	26.3027	25.9457	25.8535	25.8446	25.6796	26.1012	25.7028	26.4891	25.8744	25.7331	26.1287	26.3916	26.1762	25.8782	26.3577	mitochondrial translational elongation [GO:0070125];mitochondrial translational termination [GO:0070126];pre-miRNA processing [GO:0031054];primary miRNA processing [GO:0031053];production of siRNA involved in RNA interference [GO:0030422];RNA processing [GO:0006396]	mitochondrial inner membrane [GO:0005743];mitochondrial large ribosomal subunit [GO:0005762];mitochondrion [GO:0005739];nucleoplasm [GO:0005654];nucleus [GO:0005634];plasma membrane [GO:0005886]	double-stranded RNA binding [GO:0003725];ribonuclease III activity [GO:0004525];RNA binding [GO:0003723]	HUMAN		3D-structure;Complete proteome;Disease mutation;Endonuclease;Hydrolase;Mitochondrion;Nuclease;Polymorphism;Primary mitochondrial disease;Reference proteome;Ribonucleoprotein;Ribosomal protein;RNA-binding;Transit peptide	5 out of 5	double-stranded RNA binding [GO:0003725];mitochondrial inner membrane [GO:0005743];mitochondrial large ribosomal subunit [GO:0005762];mitochondrial translational elongation [GO:0070125];mitochondrial translational termination [GO:0070126];mitochondrion [GO:0005739];nucleoplasm [GO:0005654];nucleus [GO:0005634];plasma membrane [GO:0005886];pre-miRNA processing [GO:0031054];primary miRNA processing…	SUBCELLULAR LOCATION: Mitochondrion {ECO:0000269|PubMed:25278503, ECO:0000269|PubMed:25838379, ECO:0000269|PubMed:28892042}.	13	13	13	43.1	43.1	43.1	37.535	0	24.497	2981500000	132
Q9BRJ2;A0A0G2JMS5	MRPL45;MRPL45		RM45_HUMAN;A0A0G2JMS5_HUMAN	MRPL45;MRPL45	39S ribosomal protein L45, mitochondrial (L45mt) (MRP-L45) (Mitochondrial large ribosomal subunit protein mL45);39S ribosomal protein L45, mitochondrial	27.5831	26.854	27.4748	28.1409	26.6503	26.6607	26.7655	26.6144	26.7739	26.7419	26.9268	26.7521	26.7264	26.8658	26.2909	26.8154	26.8104	26.9627	27.0124	26.6012	27.1304	27.1033	27.0965	27.0785	mitochondrial translational elongation [GO:0070125];mitochondrial translational termination [GO:0070126]	mitochondrial inner membrane [GO:0005743];mitochondrial large ribosomal subunit [GO:0005762];mitochondrion [GO:0005739]	RNA binding [GO:0003723]	HUMAN		3D-structure;Complete proteome;Mitochondrion;Polymorphism;Proteomics identification;Reference proteome;Ribonucleoprotein;Ribosomal protein;Transit peptide	1 out of 5;4 out of 5	mitochondrial inner membrane [GO:0005743];mitochondrial large ribosomal subunit [GO:0005762];mitochondrial translational elongation [GO:0070125];mitochondrial translational termination [GO:0070126];mitochondrion [GO:0005739];RNA binding [GO:0003723]	SUBCELLULAR LOCATION: Mitochondrion {ECO:0000269|PubMed:25278503, ECO:0000269|PubMed:25838379, ECO:0000269|PubMed:28892042}.	13	13	1	45.4	45.4	2.3	35.351	0	45.461	6846900000	171
Q9H2W6	MRPL46		RM46_HUMAN	MRPL46 C15orf4 LIECG2	39S ribosomal protein L46, mitochondrial (L46mt) (MRP-L46) (Mitochondrial large ribosomal subunit protein mL46) (P2ECSL)	25.704	26.2524	25.3783	26.741	26.2298	26.1208	26.3761	26.6105	26.4514	26.6183	26.3732	26.5064	26.512	26.51	26.8395	26.1024	26.6678	26.2084	26.2369	26.1342	26.3566	26.5871	26.3608	26.1295	mitochondrial translational elongation [GO:0070125];mitochondrial translational termination [GO:0070126]	cell junction [GO:0030054];mitochondrial inner membrane [GO:0005743];mitochondrial large ribosomal subunit [GO:0005762];mitochondrion [GO:0005739];nucleoplasm [GO:0005654]	hydrolase activity [GO:0016787];structural constituent of ribosome [GO:0003735]	HUMAN		3D-structure;Acetylation;Complete proteome;Mitochondrion;Polymorphism;Reference proteome;Ribonucleoprotein;Ribosomal protein;Transit peptide	5 out of 5	cell junction [GO:0030054];hydrolase activity [GO:0016787];mitochondrial inner membrane [GO:0005743];mitochondrial large ribosomal subunit [GO:0005762];mitochondrial translational elongation [GO:0070125];mitochondrial translational termination [GO:0070126];mitochondrion [GO:0005739];nucleoplasm [GO:0005654];structural constituent of ribosome [GO:0003735]	SUBCELLULAR LOCATION: Mitochondrion {ECO:0000269|PubMed:25278503, ECO:0000269|PubMed:25838379, ECO:0000269|PubMed:28892042}.	11	11	11	50.9	50.9	50.9	31.705	0	27.8	3747800000	104
Q9HD33	MRPL47		RM47_HUMAN	MRPL47 NCM1 CGI-204	39S ribosomal protein L47, mitochondrial (L47mt) (MRP-L47) (Mitochondrial large ribosomal subunit protein uL29m) (Nasopharyngeal carcinoma metastasis-related protein 1)	26.6963	27.216	27.2748	26.6882	26.8386	26.7802	27.0212	26.8235	26.8711	26.9156	26.8716	26.8858	26.6091	26.941	26.4926	27.1316	27.1623	27.4108	27.3887	27.0607	27.2662	27.4675	27.2934	26.8263	mitochondrial translation [GO:0032543];mitochondrial translational elongation [GO:0070125];mitochondrial translational termination [GO:0070126]	mitochondrial inner membrane [GO:0005743];mitochondrial large ribosomal subunit [GO:0005762];mitochondrion [GO:0005739]	structural constituent of ribosome [GO:0003735]	HUMAN		3D-structure;Acetylation;Alternative splicing;Complete proteome;Mitochondrion;Polymorphism;Reference proteome;Ribonucleoprotein;Ribosomal protein;Transit peptide	5 out of 5	mitochondrial inner membrane [GO:0005743];mitochondrial large ribosomal subunit [GO:0005762];mitochondrial translation [GO:0032543];mitochondrial translational elongation [GO:0070125];mitochondrial translational termination [GO:0070126];mitochondrion [GO:0005739];structural constituent of ribosome [GO:0003735]	SUBCELLULAR LOCATION: Mitochondrion {ECO:0000269|PubMed:25278503, ECO:0000269|PubMed:25838379, ECO:0000269|PubMed:28892042}.	20	20	20	60.8	60.8	60.8	29.45	0	69.252	6187500000	161
F5H702;Q96GC5;F5H8D0	MRPL48;MRPL48;MRPL48		RM48_HUMAN;F5H702_HUMAN;F5H8D0_HUMAN	MRPL48;MRPL48 CGI-118 HSPC290;MRPL48	39S ribosomal protein L48, mitochondrial;39S ribosomal protein L48, mitochondrial (L48mt) (MRP-L48) (Mitochondrial large ribosomal subunit protein mL48);39S ribosomal protein L48, mitochondrial	25.4924	25.5986	25.043	25.3392	25.7299	25.1697	25.4792	25.6269	25.7839	25.3961	25.1349	25.5098	25.5208	25.6973	25.9955	25.3847	25.4228	25.1472	25.554	25.3256	25.4052	25.0275	24.752	24.9505	mitochondrial translational elongation [GO:0070125];mitochondrial translational termination [GO:0070126]	mitochondrial inner membrane [GO:0005743];mitochondrial large ribosomal subunit [GO:0005762];mitochondrial ribosome [GO:0005761];mitochondrion [GO:0005739]		HUMAN		3D-structure;Alternative splicing;Complete proteome;Mitochondrion;Polymorphism;Proteomics identification;Reference proteome;Ribonucleoprotein;Ribosomal protein;Transit peptide	1 out of 5;5 out of 5	mitochondrial inner membrane [GO:0005743];mitochondrial large ribosomal subunit [GO:0005762];mitochondrial ribosome [GO:0005761];mitochondrial translational elongation [GO:0070125];mitochondrial translational termination [GO:0070126];mitochondrion [GO:0005739]	SUBCELLULAR LOCATION: Mitochondrion {ECO:0000269|PubMed:25278503, ECO:0000269|PubMed:25838379, ECO:0000269|PubMed:28892042}.	5	5	4	21.2	21.2	17.9	23.934	0	10.554	2111600000	60
Q13405	MRPL49		RM49_HUMAN	MRPL49 C11orf4 NOF1 OK/SW-cl.67	39S ribosomal protein L49, mitochondrial (L49mt) (MRP-L49) (Mitochondrial large ribosomal subunit protein mL49) (Neighbor of FAU) (NOF) (Protein NOF1)	25.0195	25.0943	25.7939	25.2954	26.6869	26.0807	26.0633	26.1613	26.3984	26.0328	26.2603	26.191	26.2996	26.0444	25.968	25.9568	26.3371	25.9794	25.7349	25.8443	26.0242	25.6043	25.9248	25.547	mitochondrial translational elongation [GO:0070125];mitochondrial translational termination [GO:0070126]	mitochondrial inner membrane [GO:0005743];mitochondrial large ribosomal subunit [GO:0005762];mitochondrial ribosome [GO:0005761];mitochondrion [GO:0005739]	structural constituent of ribosome [GO:0003735]	HUMAN		3D-structure;Complete proteome;Mitochondrion;Polymorphism;Reference proteome;Ribonucleoprotein;Ribosomal protein	4 out of 5	mitochondrial inner membrane [GO:0005743];mitochondrial large ribosomal subunit [GO:0005762];mitochondrial ribosome [GO:0005761];mitochondrial translational elongation [GO:0070125];mitochondrial translational termination [GO:0070126];mitochondrion [GO:0005739];structural constituent of ribosome [GO:0003735]	SUBCELLULAR LOCATION: Mitochondrion {ECO:0000269|PubMed:25278503, ECO:0000269|PubMed:25838379, ECO:0000269|PubMed:28892042}.	9	9	0	62	62	0	19.198	0	85.298	2933600000	100
Q8N5N7	MRPL50		RM50_HUMAN	MRPL50	39S ribosomal protein L50, mitochondrial (L50mt) (MRP-L50) (Mitochondrial large ribosomal subunit protein mL50)	25.929	26.9895	26.8655	25.9473	25.4492	25.6815	26.0475	25.7245	25.2287	25.2096	25.5731	25.6655	25.0531	25.1595	26.6667	25.6974	25.6644	25.7237	26.086	25.8543	26.064	26.564	26.6642	25.7717	mitochondrial translational elongation [GO:0070125];mitochondrial translational termination [GO:0070126]	mitochondrial inner membrane [GO:0005743];mitochondrial large ribosomal subunit [GO:0005762];mitochondrion [GO:0005739]		HUMAN		3D-structure;Alternative splicing;Complete proteome;Mitochondrion;Polymorphism;Reference proteome;Ribonucleoprotein;Ribosomal protein	4 out of 5	mitochondrial inner membrane [GO:0005743];mitochondrial large ribosomal subunit [GO:0005762];mitochondrial translational elongation [GO:0070125];mitochondrial translational termination [GO:0070126];mitochondrion [GO:0005739]	SUBCELLULAR LOCATION: Mitochondrion {ECO:0000269|PubMed:25278503, ECO:0000269|PubMed:25838379, ECO:0000269|PubMed:28892042}.	8	8	8	64.6	64.6	64.6	18.325	0	50.874	3202900000	76
Q4U2R6	MRPL51		RM51_HUMAN	MRPL51 MRP64 CDA09 HSPC241	39S ribosomal protein L51, mitochondrial (L51mt) (MRP-L51) (Mitochondrial large ribosomal subunit protein mL51) (bMRP-64) (bMRP64)	23.9989	24.4285	24.141	23.7592	24.1397	24.76	24.8048	24.4783	24.2837	24.5353	25.0223	24.5125	24.3376	24.3469	24.3098	24.6622	24.5546	24.5087	24.9289	23.7382	24.8318	24.5808	24.7192	25.1531	mitochondrial translation [GO:0032543];mitochondrial translational elongation [GO:0070125];mitochondrial translational termination [GO:0070126];translation [GO:0006412]	mitochondrial inner membrane [GO:0005743];mitochondrial large ribosomal subunit [GO:0005762];mitochondrial ribosome [GO:0005761];mitochondrion [GO:0005739]	structural constituent of ribosome [GO:0003735]	HUMAN		3D-structure;Complete proteome;Mitochondrion;Polymorphism;Reference proteome;Ribonucleoprotein;Ribosomal protein;Transit peptide	4 out of 5	mitochondrial inner membrane [GO:0005743];mitochondrial large ribosomal subunit [GO:0005762];mitochondrial ribosome [GO:0005761];mitochondrial translation [GO:0032543];mitochondrial translational elongation [GO:0070125];mitochondrial translational termination [GO:0070126];mitochondrion [GO:0005739];structural constituent of ribosome [GO:0003735];translation [GO:0006412]	SUBCELLULAR LOCATION: Mitochondrion {ECO:0000269|PubMed:25278503, ECO:0000269|PubMed:25838379, ECO:0000269|PubMed:28892042}.	5	5	3	39.8	39.8	22.7	15.095	0	25.659	1078200000	69
G3V3U6;Q86TS9	MRPL52;MRPL52		RM52_HUMAN;G3V3U6_HUMAN	MRPL52;MRPL52	39S ribosomal protein L52, mitochondrial;39S ribosomal protein L52, mitochondrial (L52mt) (MRP-L52) (Mitochondrial large ribosomal subunit protein mL52)	NaN	NaN	24.2243	NaN	NaN	24.5547	24.8149	24.6064	NaN	24.8014	24.7507	NaN	24.9011	NaN	24.5395	24.4767	24.7579	NaN	24.5674	24.2883	NaN	24.5949	24.3871	24.8151	mitochondrial translation [GO:0032543];mitochondrial translational elongation [GO:0070125];mitochondrial translational termination [GO:0070126];translation [GO:0006412]	mitochondrial inner membrane [GO:0005743];mitochondrial large ribosomal subunit [GO:0005762];mitochondrion [GO:0005739];nucleoplasm [GO:0005654]	structural constituent of ribosome [GO:0003735]	HUMAN		3D-structure;Alternative splicing;Complete proteome;Mitochondrion;Polymorphism;Proteomics identification;Reference proteome;Ribonucleoprotein;Ribosomal protein;Transit peptide	1 out of 5;5 out of 5	mitochondrial inner membrane [GO:0005743];mitochondrial large ribosomal subunit [GO:0005762];mitochondrial translation [GO:0032543];mitochondrial translational elongation [GO:0070125];mitochondrial translational termination [GO:0070126];mitochondrion [GO:0005739];nucleoplasm [GO:0005654];structural constituent of ribosome [GO:0003735];translation [GO:0006412]	SUBCELLULAR LOCATION: Mitochondrion {ECO:0000269|PubMed:25278503, ECO:0000269|PubMed:28892042}.	4	4	3	71.5	71.5	44.7	13.664	0	22.275	835510000	24
Q96EL3	MRPL53		RM53_HUMAN	MRPL53	39S ribosomal protein L53, mitochondrial (L53mt) (MRP-L53) (Mitochondrial large ribosomal subunit protein mL53)	24.5547	24.7271	24.6552	24.9927	25.5473	25.375	25.2138	25.3105	24.9419	25.0937	25.2307	25.1164	25.2491	24.9835	24.6601	25.5721	25.5713	25.2188	25.451	25.2495	25.2628	25.3736	25.4489	25.4865	mitochondrial translational elongation [GO:0070125];mitochondrial translational termination [GO:0070126]	mitochondrial inner membrane [GO:0005743];mitochondrial large ribosomal subunit [GO:0005762];mitochondrion [GO:0005739]		HUMAN		3D-structure;Complete proteome;Mitochondrion;Polymorphism;Reference proteome;Ribonucleoprotein;Ribosomal protein;Transit peptide	4 out of 5	mitochondrial inner membrane [GO:0005743];mitochondrial large ribosomal subunit [GO:0005762];mitochondrial translational elongation [GO:0070125];mitochondrial translational termination [GO:0070126];mitochondrion [GO:0005739]	SUBCELLULAR LOCATION: Mitochondrion {ECO:0000269|PubMed:25278503, ECO:0000269|PubMed:25838379, ECO:0000269|PubMed:28892042}.	4	4	2	38.4	38.4	25	12.107	0	14.64	1635000000	50
Q6P161	MRPL54		RM54_HUMAN	MRPL54	39S ribosomal protein L54, mitochondrial (L54mt) (MRP-L54) (Mitochondrial large ribosomal subunit protein mL54)	NaN	NaN	NaN	NaN	NaN	NaN	NaN	NaN	NaN	NaN	NaN	NaN	NaN	23.342	24.022	NaN	NaN	NaN	NaN	NaN	NaN	NaN	NaN	NaN	mitochondrial translational elongation [GO:0070125];mitochondrial translational termination [GO:0070126]	mitochondrial inner membrane [GO:0005743];mitochondrial large ribosomal subunit [GO:0005762];mitochondrion [GO:0005739]	RNA binding [GO:0003723];structural constituent of ribosome [GO:0003735]	HUMAN		3D-structure;Complete proteome;Mitochondrion;Reference proteome;Ribonucleoprotein;Ribosomal protein;Transit peptide	3 out of 5	mitochondrial inner membrane [GO:0005743];mitochondrial large ribosomal subunit [GO:0005762];mitochondrial translational elongation [GO:0070125];mitochondrial translational termination [GO:0070126];mitochondrion [GO:0005739];RNA binding [GO:0003723];structural constituent of ribosome [GO:0003735]	SUBCELLULAR LOCATION: Mitochondrion {ECO:0000269|PubMed:25838379, ECO:0000269|PubMed:28892042}.	3	3	3	48.6	48.6	48.6	15.819	0	16.379	234430000	6
Q7Z7F7;X6R631;X6RIW1	MRPL55;MRPL55;MRPL55		RM55_HUMAN;X6R631_HUMAN;X6RIW1_HUMAN	MRPL55 UNQ5835/PRO19675;MRPL55 hCG_42248;MRPL55	39S ribosomal protein L55, mitochondrial (L55mt) (MRP-L55) (Mitochondrial large ribosomal subunit protein bL31m) (Mitochondrial large ribosomal subunit protein mL55);39S ribosomal protein L55, mitochondrial (Mitochondrial ribosomal protein L55, isoform CRA_b);39S ribosomal protein L55, mitochondrial (Fragment)	NaN	24.3147	24.8421	24.6258	24.8499	24.8981	NaN	25.1422	25.1281	24.5543	NaN	24.9356	24.883	24.9389	24.8157	NaN	24.7858	NaN	NaN	24.3287	24.9602	NaN	25.2809	NaN	mitochondrial translational elongation [GO:0070125];mitochondrial translational termination [GO:0070126];translation [GO:0006412]	mitochondrial inner membrane [GO:0005743];mitochondrial large ribosomal subunit [GO:0005762];mitochondrion [GO:0005739]	structural constituent of ribosome [GO:0003735]	HUMAN		3D-structure;Alternative splicing;Complete proteome;Mitochondrion;Phosphoprotein;Polymorphism;Proteomics identification;Reference proteome;Ribonucleoprotein;Ribosomal protein;Transit peptide	1 out of 5;4 out of 5	mitochondrial inner membrane [GO:0005743];mitochondrial large ribosomal subunit [GO:0005762];mitochondrial translational elongation [GO:0070125];mitochondrial translational termination [GO:0070126];mitochondrion [GO:0005739];structural constituent of ribosome [GO:0003735];translation [GO:0006412]	SUBCELLULAR LOCATION: Mitochondrion {ECO:0000269|PubMed:25838379, ECO:0000269|PubMed:28892042}.	4	4	4	39.8	39.8	39.8	15.128	0	13.172	1282500000	51
Q9BYD2;Q5SZR1	MRPL9;MRPL9		RM09_HUMAN;Q5SZR1_HUMAN	MRPL9;MRPL9	39S ribosomal protein L9, mitochondrial (L9mt) (MRP-L9) (Mitochondrial large ribosomal subunit protein bL9m);39S ribosomal protein L9, mitochondrial	26.5908	24.4817	26.6296	26.4056	26.8637	26.4049	26.4349	26.2807	26.5424	26.251	26.8171	26.4259	26.5773	26.378	26.0626	26.4522	26.4581	26.3274	26.3653	26.1915	26.7749	26.3328	26.4317	26.9287	mitochondrial translational elongation [GO:0070125];mitochondrial translational termination [GO:0070126];translation [GO:0006412]	mitochondrial inner membrane [GO:0005743];mitochondrial large ribosomal subunit [GO:0005762];mitochondrial ribosome [GO:0005761];mitochondrion [GO:0005739];ribosome [GO:0005840]	RNA binding [GO:0003723];structural constituent of ribosome [GO:0003735]	HUMAN		3D-structure;Complete proteome;Mitochondrion;Polymorphism;Proteomics identification;Reference proteome;Ribonucleoprotein;Ribosomal protein;Transit peptide	1 out of 5;4 out of 5	mitochondrial inner membrane [GO:0005743];mitochondrial large ribosomal subunit [GO:0005762];mitochondrial ribosome [GO:0005761];mitochondrial translational elongation [GO:0070125];mitochondrial translational termination [GO:0070126];mitochondrion [GO:0005739];ribosome [GO:0005840];RNA binding [GO:0003723];structural constituent of ribosome [GO:0003735];translation [GO:0006412]	SUBCELLULAR LOCATION: Mitochondrion {ECO:0000269|PubMed:25278503, ECO:0000269|PubMed:25838379, ECO:0000269|PubMed:28892042}.	13	13	8	41.2	41.2	24.7	30.243	0	96.001	3911700000	113
Q5QPA5;Q9NVS2	MRPS18A;MRPS18A		RT18A_HUMAN;Q5QPA5_HUMAN	MRPS18A;MRPS18A	39S ribosomal protein S18a, mitochondrial (Fragment);39S ribosomal protein S18a, mitochondrial (MRP-S18-a) (Mrps18a) (S18mt-a) (39S ribosomal protein S18-3, mitochondrial) (MRP-S18-3) (Mitochondrial large ribosomal subunit protein bS18a) (Mitochondrial large ribosomal subunit protein mL66)	26.8341	26.678	27.1743	26.9515	26.9982	27.1245	27.1871	26.9505	27.0416	27.062	27.2984	27.1321	27.0718	26.8558	26.0358	26.8311	27.0038	26.8141	27.227	26.7038	27.1856	27.2954	27.4252	26.8631	mitochondrial translation [GO:0032543];mitochondrial translational elongation [GO:0070125];mitochondrial translational termination [GO:0070126];translation [GO:0006412]	mitochondrial inner membrane [GO:0005743];mitochondrial large ribosomal subunit [GO:0005762];mitochondrial small ribosomal subunit [GO:0005763];mitochondrion [GO:0005739];ribosome [GO:0005840]	small ribosomal subunit rRNA binding [GO:0070181];structural constituent of ribosome [GO:0003735]	HUMAN		3D-structure;Alternative splicing;Complete proteome;Mitochondrion;Proteomics identification;Reference proteome;Ribonucleoprotein;Ribosomal protein;Transit peptide	1 out of 5;5 out of 5	mitochondrial inner membrane [GO:0005743];mitochondrial large ribosomal subunit [GO:0005762];mitochondrial small ribosomal subunit [GO:0005763];mitochondrial translation [GO:0032543];mitochondrial translational elongation [GO:0070125];mitochondrial translational termination [GO:0070126];mitochondrion [GO:0005739];ribosome [GO:0005840];small ribosomal subunit rRNA binding [GO:0070181];structural c…	SUBCELLULAR LOCATION: Mitochondrion {ECO:0000269|PubMed:25278503, ECO:0000269|PubMed:25838379, ECO:0000269|PubMed:28892042}.	14	14	14	63.3	63.3	63.3	22.184	0	39.812	6268000000	272
Q9NP92	MRPS30		RT30_HUMAN	MRPS30 PDCD9 BM-047	39S ribosomal protein S30, mitochondrial (MRP-S30) (S30mt) (Mitochondrial large ribosomal subunit protein mL65) (Mitochondrial large ribosomal subunit protein mS30) (Programmed cell death protein 9)	24.8387	24.7689	24.8165	24.9669	NaN	24.1525	24.2399	NaN	24.1951	24.458	24.4744	24.2362	24.4227	24.2864	24.5112	24.358	24.2814	24.4726	24.2475	24.3523	24.5086	24.3527	NaN	NaN	apoptotic process [GO:0006915];mitochondrial translational elongation [GO:0070125];mitochondrial translational termination [GO:0070126]	mitochondrial inner membrane [GO:0005743];mitochondrial large ribosomal subunit [GO:0005762];mitochondrion [GO:0005739]	RNA binding [GO:0003723];structural constituent of ribosome [GO:0003735]	HUMAN		3D-structure;Complete proteome;Mitochondrion;Polymorphism;Reference proteome;Ribonucleoprotein;Ribosomal protein	4 out of 5	apoptotic process [GO:0006915];mitochondrial inner membrane [GO:0005743];mitochondrial large ribosomal subunit [GO:0005762];mitochondrial translational elongation [GO:0070125];mitochondrial translational termination [GO:0070126];mitochondrion [GO:0005739];RNA binding [GO:0003723];structural constituent of ribosome [GO:0003735]	SUBCELLULAR LOCATION: Mitochondrion {ECO:0000269|PubMed:11279123, ECO:0000269|PubMed:28892042}.	14	14	14	42.6	42.6	42.6	50.364	0	14.152	1054200000	47
Q15125;C9J719;C9JJ78	EBP;EBP;EBP		EBP_HUMAN;C9J719_HUMAN;C9JJ78_HUMAN	EBP;EBP;EBP	3-beta-hydroxysteroid-Delta(8),Delta(7)-isomerase (EC 5.3.3.5) (Cholestenol Delta-isomerase) (Delta(8)-Delta(7) sterol isomerase) (D8-D7 sterol isomerase) (Emopamil-binding protein);3-beta-hydroxysteroid-Delta(8),Delta(7)-isomerase (Fragment);3-beta-hydroxysteroid-Delta(8),Delta(7)-isomerase (Fragment)	21.3758	NaN	21.5654	21.0411	23.2832	23.0695	23.1171	22.8294	23.0371	22.9525	23.05	23.1483	23.0371	22.4647	20.4683	22.4726	22.817	NaN	23.0706	NaN	20.3264	22.8131	23.0062	22.0623	cholesterol biosynthetic process [GO:0006695];cholesterol biosynthetic process via desmosterol [GO:0033489];cholesterol biosynthetic process via lathosterol [GO:0033490];cholesterol metabolic process [GO:0008203];skeletal system development [GO:0001501];sterol biosynthetic process [GO:0016126];sterol metabolic process [GO:0016125]	cytoplasmic vesicle [GO:0031410];endoplasmic reticulum [GO:0005783];endoplasmic reticulum membrane [GO:0005789];integral component of membrane [GO:0016021];integral component of plasma membrane [GO:0005887];nuclear envelope [GO:0005635]	C-8 sterol isomerase activity [GO:0000247];cholestenol delta-isomerase activity [GO:0047750];steroid delta-isomerase activity [GO:0004769];transmembrane signaling receptor activity [GO:0004888];xenobiotic transmembrane transporter activity [GO:0042910]	HUMAN	TRANSMEM 121 141 Helical. {ECO:0000255}.;TRANSMEM 123 141 Helical. {ECO:0000256|SAM:Phobius}.;TRANSMEM 185 205 Helical. {ECO:0000255}.;TRANSMEM 29 49 Helical. {ECO:0000255}.;TRANSMEM 29 54 Helical. {ECO:0000256|SAM:Phobius}.;TRANSMEM 66 86 Helical. {ECO:0000255}.;TRANSMEM 66 87 Helical. {ECO:0000256|SAM:Phobius}.	3D-structure;Acetylation;Cataract;Cholesterol biosynthesis;Cholesterol metabolism;Complete proteome;Cytoplasmic vesicle;Disease mutation;Dwarfism;Endoplasmic reticulum;Ichthyosis;Isomerase;Lipid biosynthesis;Lipid metabolism;Membrane;Nucleus;Reference proteome;Steroid biosynthesis;Steroid metabolism;Sterol biosynthesis;Sterol metabolism;Transmembrane;Transmembrane helix	1 out of 5;5 out of 5	C-8 sterol isomerase activity [GO:0000247];cholestenol delta-isomerase activity [GO:0047750];cholesterol biosynthetic process [GO:0006695];cholesterol biosynthetic process via desmosterol [GO:0033489];cholesterol biosynthetic process via lathosterol [GO:0033490];cholesterol metabolic process [GO:0008203];cytoplasmic vesicle [GO:0031410];endoplasmic reticulum [GO:0005783];endoplasmic reticulum mem…	Multi-pass membrane protein {ECO:0000305}. Nucleus envelope {ECO:0000269|PubMed:10406945}. Cytoplasmic vesicle {ECO:0000269|PubMed:10406945}. Note=During interphase, detected on the endoplasmic reticulum and the nuclear envelope. During mitosis, detected on cytoplasmic vesicles. {ECO:0000269|PubMed:10406945}.;SUBCELLULAR LOCATION: Endoplasmic reticulum membrane {ECO:0000269|PubMed:10406945}	4	1	1	17	5.2	5.2	26.352	0	12.528	238100000	49
A0A0H3NGW9	aroB	SL1344_3453	A0A0H3NGW9_SALTS	aroB SL1344_3453	3-dehydroquinate synthase (DHQS) (EC 4.2.3.4)	NaN	NaN	NaN	NaN	NaN	NaN	23.4268	22.3463	NaN	NaN	NaN	22.4941	22.7123	NaN	24.2335	24.4869	24.4331	24.7785	24.7369	25.8282	26.2495	25.8773	26.353	25.806	aromatic amino acid family biosynthetic process [GO:0009073];chorismate biosynthetic process [GO:0009423]	cytoplasm [GO:0005737]	3-dehydroquinate synthase activity [GO:0003856];metal ion binding [GO:0046872];nucleotide binding [GO:0000166]	SALTS		Amino-acid biosynthesis;Aromatic amino acid biosynthesis;Cobalt;Complete proteome;Cytoplasm;Lyase;Metal-binding;NAD;Nucleotide-binding;Zinc	3 out of 5	3-dehydroquinate synthase activity [GO:0003856];aromatic amino acid family biosynthetic process [GO:0009073];chorismate biosynthetic process [GO:0009423];cytoplasm [GO:0005737];metal ion binding [GO:0046872];nucleotide binding [GO:0000166]	SUBCELLULAR LOCATION: Cytoplasm {ECO:0000256|HAMAP-Rule:MF_00110, ECO:0000256|SAAS:SAAS00336740}.	7	7	7	25.1	25.1	25.1	38.709	0	36.734	879290000	34
A0A0H3NIH0	yneB	SL1344_4027	A0A0H3NIH0_SALTS	yneB lsrF SL1344_4027	3-hydroxy-5-phosphonooxypentane-2,4-dione thiolase (EC 2.3.1.245)	NaN	NaN	NaN	NaN	NaN	23.1359	24.1088	22.7575	21.1959	22.6645	23.6072	23.6213	21.781	NaN	22.4763	23.015	23.4914	23.1256	22.8764	23.0354	23.4623	23.4111	22.8555	22.9354		cytoplasm [GO:0005737]	fructose-bisphosphate aldolase activity [GO:0004332];transferase activity, transferring acyl groups other than amino-acyl groups [GO:0016747]	SALTS		Complete proteome;Cytoplasm;Schiff base;Transferase	2 out of 5	cytoplasm [GO:0005737];fructose-bisphosphate aldolase activity [GO:0004332];transferase activity, transferring acyl groups other than amino-acyl groups [GO:0016747]	SUBCELLULAR LOCATION: Cytoplasm {ECO:0000256|HAMAP-Rule:MF_02052}.	5	5	5	20.3	20.3	20.3	31.742	0	6.1551	289770000	22
A0A0H3N891	fabZ	SL1344_0228	A0A0H3N891_SALTS	fabZ SL1344_0228	3-hydroxyacyl-[acyl-carrier-protein] dehydratase FabZ (EC 4.2.1.59) ((3R)-hydroxymyristoyl-[acyl-carrier-protein] dehydratase) ((3R)-hydroxymyristoyl-ACP dehydrase) (Beta-hydroxyacyl-ACP dehydratase)	NaN	NaN	NaN	NaN	22.9781	23.4241	24.5191	24.325	23.7863	23.5181	24.8135	24.8185	24.9982	25.4496	25.7948	26.1279	26.4451	26.5488	26.4266	26.1374	27.1568	26.7471	27.0089	26.7077	fatty acid biosynthetic process [GO:0006633];lipid A biosynthetic process [GO:0009245]	cytoplasm [GO:0005737]	(3R)-hydroxymyristoyl-[acyl-carrier-protein] dehydratase activity [GO:0008659];3-hydroxyoctanoyl-[acyl-carrier-protein] dehydratase activity [GO:0047451]	SALTS		Complete proteome;Cytoplasm;Lipid A biosynthesis;Lipid biosynthesis;Lipid metabolism;Lyase	2 out of 5	(3R)-hydroxymyristoyl-[acyl-carrier-protein] dehydratase activity [GO:0008659];3-hydroxyoctanoyl-[acyl-carrier-protein] dehydratase activity [GO:0047451];cytoplasm [GO:0005737];fatty acid biosynthetic process [GO:0006633];lipid A biosynthetic process [GO:0009245]	SUBCELLULAR LOCATION: Cytoplasm {ECO:0000256|HAMAP-Rule:MF_00406, ECO:0000256|SAAS:SAAS00064863}.	4	4	4	37.7	37.7	37.7	16.999	0	24.001	2154500000	84
Q99714;Q5H928	HSD17B10;HSD17B10		HCD2_HUMAN;Q5H928_HUMAN	HSD17B10 ERAB HADH2 MRPP2 SCHAD SDR5C1 XH98G2;HSD17B10 RP3-339A18.2-004	3-hydroxyacyl-CoA dehydrogenase type-2 (EC 1.1.1.35) (17-beta-hydroxysteroid dehydrogenase 10) (17-beta-HSD 10) (EC 1.1.1.51) (2-methyl-3-hydroxybutyryl-CoA dehydrogenase) (MHBD) (3-hydroxy-2-methylbutyryl-CoA dehydrogenase) (EC 1.1.1.178) (3-hydroxyacyl-CoA dehydrogenase type II) (Endoplasmic reticulum-associated amyloid beta-peptide-binding protein) (Mitochondrial ribonuclease P protein 2) (Mit…	29.7383	29.4427	29.4234	29.4273	29.9208	30.031	30.1974	30.1739	29.846	29.8887	30.0807	29.9383	29.7125	29.6592	30.1343	30.0499	29.9879	30.0021	30.1895	30.0761	30.3584	30.2771	30.3031	30.4054	branched-chain amino acid catabolic process [GO:0009083];lipid metabolic process [GO:0006629];mitochondrial tRNA 3'-end processing [GO:1990180];mitochondrial tRNA 5'-end processing [GO:0097745];mitochondrial tRNA methylation [GO:0070901];mitochondrial tRNA processing [GO:0090646];mitochondrion organization [GO:0007005];protein homotetramerization [GO:0051289]	cytoplasm [GO:0005737];mitochondrial matrix [GO:0005759];mitochondrial ribonuclease P complex [GO:0030678];mitochondrion [GO:0005739];plasma membrane [GO:0005886]	3-hydroxy-2-methylbutyryl-CoA dehydrogenase activity [GO:0047015];3-hydroxyacyl-CoA dehydrogenase activity [GO:0003857];cholate 7-alpha-dehydrogenase activity [GO:0008709];dihydrotestosterone 17-beta-dehydrogenase activity [GO:0035410];RNA binding [GO:0003723];testosterone dehydrogenase [NAD(P)] activity [GO:0030283];tRNA binding [GO:0000049]	HUMAN		3D-structure;Acetylation;Alternative splicing;Complete proteome;Disease mutation;Mental retardation;Mitochondrion;NAD;Neurodegeneration;Oxidoreductase;Proteomics identification;Reference proteome;tRNA processing	1 out of 5;5 out of 5	3-hydroxy-2-methylbutyryl-CoA dehydrogenase activity [GO:0047015];3-hydroxyacyl-CoA dehydrogenase activity [GO:0003857];branched-chain amino acid catabolic process [GO:0009083];cholate 7-alpha-dehydrogenase activity [GO:0008709];cytoplasm [GO:0005737];dihydrotestosterone 17-beta-dehydrogenase activity [GO:0035410];lipid metabolic process [GO:0006629];mitochondrial matrix [GO:0005759];mitochondria…	SUBCELLULAR LOCATION: Mitochondrion {ECO:0000269|PubMed:12917011, ECO:0000269|PubMed:18984158}.	17	17	17	83.5	83.5	83.5	26.923	0	323.31	48265000000	710
Q9BUT1;D6R9U8;D6RIR6	BDH2;BDH2;BDH2		BDH2_HUMAN;D6R9U8_HUMAN;D6RIR6_HUMAN	BDH2 DHRS6 SDR15C1 UNQ6308/PRO20933;BDH2;BDH2	3-hydroxybutyrate dehydrogenase type 2 (EC 1.1.1.-) (EC 1.1.1.30) (Dehydrogenase/reductase SDR family member 6) (Oxidoreductase UCPA) (R-beta-hydroxybutyrate dehydrogenase) (Short chain dehydrogenase/reductase family 15C member 1);3-hydroxybutyrate dehydrogenase type 2 (Fragment);3-hydroxybutyrate dehydrogenase type 2 (Fragment)	NaN	NaN	NaN	NaN	NaN	NaN	23.0691	NaN	NaN	NaN	22.3773	NaN	NaN	NaN	NaN	NaN	NaN	NaN	NaN	NaN	NaN	NaN	NaN	NaN	epithelial cell differentiation [GO:0030855];fatty acid beta-oxidation [GO:0006635];heme metabolic process [GO:0042168];iron ion homeostasis [GO:0055072];ketone body biosynthetic process [GO:0046951];siderophore biosynthetic process [GO:0019290]	cytoplasm [GO:0005737];cytosol [GO:0005829];extracellular exosome [GO:0070062]	2,3-dihydro-2,3-dihydroxybenzoate dehydrogenase activity [GO:0008667];3-hydroxybutyrate dehydrogenase activity [GO:0003858];NAD binding [GO:0051287];oxidoreductase activity, acting on the CH-CH group of donors, NAD or NADP as acceptor [GO:0016628]	HUMAN		3D-structure;Alternative splicing;Complete proteome;Cytoplasm;NAD;Oxidoreductase;Polymorphism;Proteomics identification;Reference proteome	1 out of 5;5 out of 5	2,3-dihydro-2,3-dihydroxybenzoate dehydrogenase activity [GO:0008667];3-hydroxybutyrate dehydrogenase activity [GO:0003858];cytoplasm [GO:0005737];cytosol [GO:0005829];epithelial cell differentiation [GO:0030855];extracellular exosome [GO:0070062];fatty acid beta-oxidation [GO:0006635];heme metabolic process [GO:0042168];iron ion homeostasis [GO:0055072];ketone body biosynthetic process [GO:00469…	SUBCELLULAR LOCATION: Cytoplasm {ECO:0000269|PubMed:16380372}.	4	4	0	25.7	25.7	0	26.724	0	7.1111	148430000	8
P31937	HIBADH		3HIDH_HUMAN	HIBADH	3-hydroxyisobutyrate dehydrogenase, mitochondrial (HIBADH) (EC 1.1.1.31)	28.3885	27.7091	28.2761	28.1742	27.7083	27.6725	27.9076	27.8502	27.4742	27.6366	28.0555	28.0112	27.5712	27.668	27.9908	27.8978	27.6185	27.6345	28.0875	27.9687	27.5728	27.6189	27.9792	27.7095	branched-chain amino acid catabolic process [GO:0009083];valine catabolic process [GO:0006574]	mitochondrial matrix [GO:0005759]	3-hydroxyisobutyrate dehydrogenase activity [GO:0008442];NAD binding [GO:0051287];NADP binding [GO:0050661]	HUMAN		3D-structure;Acetylation;Branched-chain amino acid catabolism;Complete proteome;Direct protein sequencing;Mitochondrion;NAD;Oxidoreductase;Reference proteome;Transit peptide	5 out of 5	3-hydroxyisobutyrate dehydrogenase activity [GO:0008442];branched-chain amino acid catabolic process [GO:0009083];mitochondrial matrix [GO:0005759];NAD binding [GO:0051287];NADP binding [GO:0050661];valine catabolic process [GO:0006574]	SUBCELLULAR LOCATION: Mitochondrion.	15	15	15	49.1	49.1	49.1	35.329	0	159.45	11562000000	269
Q6NVY1	HIBCH		HIBCH_HUMAN	HIBCH	3-hydroxyisobutyryl-CoA hydrolase, mitochondrial (EC 3.1.2.4) (3-hydroxyisobutyryl-coenzyme A hydrolase) (HIB-CoA hydrolase) (HIBYL-CoA-H)	26.7336	26.2616	26.6315	26.6589	26.8764	26.599	26.8532	27.0461	26.7566	26.6221	27.0014	26.7923	26.6181	26.4805	27.055	26.8129	26.4901	26.5252	26.8174	26.964	26.5714	26.4316	26.6663	27.1186	branched-chain amino acid catabolic process [GO:0009083];valine catabolic process [GO:0006574]	mitochondrial matrix [GO:0005759];mitochondrion [GO:0005739]	3-hydroxyisobutyryl-CoA hydrolase activity [GO:0003860]	HUMAN		3D-structure;Acetylation;Alternative splicing;Branched-chain amino acid catabolism;Complete proteome;Disease mutation;Hydrolase;Mitochondrion;Phosphoprotein;Polymorphism;Reference proteome;Transit peptide	5 out of 5	3-hydroxyisobutyryl-CoA hydrolase activity [GO:0003860];branched-chain amino acid catabolic process [GO:0009083];mitochondrial matrix [GO:0005759];mitochondrion [GO:0005739];valine catabolic process [GO:0006574]	SUBCELLULAR LOCATION: Mitochondrion {ECO:0000250}.	16	16	14	53.1	53.1	47.2	43.482	0	59.62	4940500000	183
A0A0H3N7X7	leuB	SL1344_0112	A0A0H3N7X7_SALTS	leuB SL1344_0112	3-isopropylmalate dehydrogenase (EC 1.1.1.85) (3-IPM-DH) (Beta-IPM dehydrogenase) (IMDH)	NaN	NaN	NaN	NaN	NaN	NaN	NaN	NaN	NaN	NaN	NaN	NaN	NaN	NaN	NaN	NaN	NaN	21.1522	NaN	NaN	NaN	NaN	NaN	NaN	leucine biosynthetic process [GO:0009098]	cytoplasm [GO:0005737]	3-isopropylmalate dehydrogenase activity [GO:0003862];magnesium ion binding [GO:0000287];NAD binding [GO:0051287]	SALTS		Amino-acid biosynthesis;Branched-chain amino acid biosynthesis;Complete proteome;Cytoplasm;Leucine biosynthesis;Magnesium;Manganese;Metal-binding;NAD;Oxidoreductase	3 out of 5	3-isopropylmalate dehydrogenase activity [GO:0003862];cytoplasm [GO:0005737];leucine biosynthetic process [GO:0009098];magnesium ion binding [GO:0000287];NAD binding [GO:0051287]	SUBCELLULAR LOCATION: Cytoplasm {ECO:0000256|HAMAP-Rule:MF_01033}.	4	4	4	19	19	19	39.513	0.00096355	2.4699	211830000	6
P42765;A0A0B4J2A4;K7EME0	ACAA2;ACAA2;ACAA2		THIM_HUMAN;A0A0B4J2A4_HUMAN;K7EME0_HUMAN	ACAA2;ACAA2;ACAA2	3-ketoacyl-CoA thiolase, mitochondrial (EC 2.3.1.16) (Acetyl-CoA acetyltransferase) (EC 2.3.1.9) (Acetyl-CoA acyltransferase) (Acyl-CoA hydrolase, mitochondrial) (EC 3.1.2.-) (EC 3.1.2.1) (EC 3.1.2.2) (Beta-ketothiolase) (Mitochondrial 3-oxoacyl-CoA thiolase) (T1);3-ketoacyl-CoA thiolase, mitochondrial;3-ketoacyl-CoA thiolase, mitochondrial	28.5154	28.3701	28.3689	28.4884	28.9725	28.7602	29.1316	28.8808	28.7989	28.794	29.1252	28.9935	28.7416	28.6974	28.9873	28.8271	28.7685	28.8468	29.1004	28.7782	29.1793	28.9409	29.2549	29.1703	cellular response to hypoxia [GO:0071456];cholesterol biosynthetic process [GO:0006695];fatty acid beta-oxidation [GO:0006635];negative regulation of mitochondrial membrane permeability involved in apoptotic process [GO:1902109];negative regulation of mitochondrial outer membrane permeabilization involved in apoptotic signaling pathway [GO:1901029]	mitochondrial matrix [GO:0005759];mitochondrion [GO:0005739]	acetyl-CoA C-acetyltransferase activity [GO:0003985];acetyl-CoA C-acyltransferase activity [GO:0003988];acetyl-CoA hydrolase activity [GO:0003986];acyl-CoA hydrolase activity [GO:0047617];myristoyl-CoA hydrolase activity [GO:0102991];palmitoyl-CoA hydrolase activity [GO:0016290];RNA binding [GO:0003723];transferase activity, transferring acyl groups other than amino-acyl groups [GO:0016747]	HUMAN		3D-structure;Acetylation;Acyltransferase;Complete proteome;Direct protein sequencing;Fatty acid metabolism;Hydrolase;Lipid metabolism;Mitochondrion;Phosphoprotein;Polymorphism;Proteomics identification;Reference proteome;Transferase;Transit peptide	1 out of 5;5 out of 5	acetyl-CoA C-acetyltransferase activity [GO:0003985];acetyl-CoA C-acyltransferase activity [GO:0003988];acetyl-CoA hydrolase activity [GO:0003986];acyl-CoA hydrolase activity [GO:0047617];cellular response to hypoxia [GO:0071456];cholesterol biosynthetic process [GO:0006695];fatty acid beta-oxidation [GO:0006635];mitochondrial matrix [GO:0005759];mitochondrion [GO:0005739];myristoyl-CoA hydrolase…	SUBCELLULAR LOCATION: Mitochondrion {ECO:0000269|PubMed:18371312}.	30	30	30	78.6	78.6	78.6	41.924	0	323.31	21798000000	547
P09110;H7C131;C9JDE9;H0Y4D4	ACAA1;ACAA1;ACAA1;ACAA1		THIK_HUMAN;H7C131_HUMAN;C9JDE9_HUMAN;H0Y4D4_HUMAN	ACAA1 ACAA PTHIO;ACAA1;ACAA1;ACAA1	3-ketoacyl-CoA thiolase, peroxisomal (EC 2.3.1.16) (Acetyl-CoA acyltransferase) (Beta-ketothiolase) (Peroxisomal 3-oxoacyl-CoA thiolase);3-ketoacyl-CoA thiolase, peroxisomal (Fragment);3-ketoacyl-CoA thiolase, peroxisomal;3-ketoacyl-CoA thiolase, peroxisomal (Fragment)	25.1392	24.8293	24.5857	NaN	24.6463	24.4757	24.6954	24.7565	24.7184	24.5022	24.4248	24.7335	24.5558	24.7774	24.8541	24.3713	24.8728	24.5603	24.9283	24.7687	25.5292	25.1398	25.1246	24.8573	alpha-linolenic acid metabolic process [GO:0036109];bile acid metabolic process [GO:0008206];fatty acid beta-oxidation [GO:0006635];fatty acid beta-oxidation using acyl-CoA oxidase [GO:0033540];neutrophil degranulation [GO:0043312];phenylacetate catabolic process [GO:0010124];protein targeting to peroxisome [GO:0006625];very long-chain fatty acid metabolic process [GO:0000038]	cytosol [GO:0005829];extracellular region [GO:0005576];intracellular membrane-bounded organelle [GO:0043231];membrane [GO:0016020];peroxisomal matrix [GO:0005782];peroxisome [GO:0005777];specific granule lumen [GO:0035580]	acetate CoA-transferase activity [GO:0008775];acetyl-CoA C-acyltransferase activity [GO:0003988];palmitoyl-CoA oxidase activity [GO:0016401];transferase activity, transferring acyl groups other than amino-acyl groups [GO:0016747]	HUMAN		3D-structure;Acyltransferase;Alternative splicing;Complete proteome;Fatty acid metabolism;Lipid metabolism;Peroxisome;Phosphoprotein;Polymorphism;Proteomics identification;Reference proteome;Transferase;Transit peptide	1 out of 5;5 out of 5	acetate CoA-transferase activity [GO:0008775];acetyl-CoA C-acyltransferase activity [GO:0003988];alpha-linolenic acid metabolic process [GO:0036109];bile acid metabolic process [GO:0008206];cytosol [GO:0005829];extracellular region [GO:0005576];fatty acid beta-oxidation [GO:0006635];fatty acid beta-oxidation using acyl-CoA oxidase [GO:0033540];intracellular membrane-bounded organelle [GO:0043231]…	SUBCELLULAR LOCATION: Peroxisome.	8	8	8	28.1	28.1	28.1	44.292	0	32.179	1273900000	42
K7ERC8;Q06136	KDSR;KDSR		K7ERC8_HUMAN;KDSR_HUMAN	KDSR;KDSR FVT1 SDR35C1	3-ketodihydrosphingosine reductase;3-ketodihydrosphingosine reductase (KDS reductase) (EC 1.1.1.102) (3-dehydrosphinganine reductase) (Follicular variant translocation protein 1) (FVT-1) (Short chain dehydrogenase/reductase family 35C member 1)	NaN	NaN	NaN	NaN	NaN	NaN	NaN	NaN	NaN	22.8053	NaN	NaN	NaN	NaN	NaN	NaN	NaN	NaN	NaN	NaN	23.7409	NaN	NaN	NaN	3-keto-sphinganine metabolic process [GO:0006666];sphingolipid biosynthetic process [GO:0030148]	endoplasmic reticulum [GO:0005783];endoplasmic reticulum membrane [GO:0005789];extracellular space [GO:0005615];integral component of membrane [GO:0016021];membrane [GO:0016020]	3-dehydrosphinganine reductase activity [GO:0047560];oxidoreductase activity [GO:0016491]	HUMAN	TRANSMEM 258 281 Helical. {ECO:0000256|SAM:Phobius}.;TRANSMEM 271 291 Helical. {ECO:0000255}.;TRANSMEM 294 314 Helical. {ECO:0000255}.	Alternative splicing;Chromosomal rearrangement;Coiled coil;Complete proteome;Disease mutation;Endoplasmic reticulum;Lipid metabolism;Membrane;NADP;Oxidoreductase;Palmoplantar keratoderma;Proteomics identification;Proto-oncogene;Reference proteome;Signal;Sphingolipid metabolism;Transmembrane;Transmembrane helix	2 out of 5;5 out of 5	3-dehydrosphinganine reductase activity [GO:0047560];3-keto-sphinganine metabolic process [GO:0006666];endoplasmic reticulum [GO:0005783];endoplasmic reticulum membrane [GO:0005789];extracellular space [GO:0005615];integral component of membrane [GO:0016021];membrane [GO:0016020];oxidoreductase activity [GO:0016491];sphingolipid biosynthetic process [GO:0030148]	Multi-pass membrane protein {ECO:0000269|PubMed:15328338}.;SUBCELLULAR LOCATION: Endoplasmic reticulum membrane {ECO:0000269|PubMed:15328338}	4	4	3	17.1	17.1	12.4	32.726	0	7.7832	150970000	10
P56937	HSD17B7		DHB7_HUMAN	HSD17B7 SDR37C1 UNQ2563/PRO6243	3-keto-steroid reductase (EC 1.1.1.270) (17-beta-hydroxysteroid dehydrogenase 7) (17-beta-HSD 7) (Estradiol 17-beta-dehydrogenase 7) (EC 1.1.1.62) (Short chain dehydrogenase/reductase family 37C member 1)	NaN	NaN	NaN	NaN	NaN	NaN	NaN	NaN	NaN	NaN	NaN	NaN	NaN	NaN	NaN	NaN	NaN	NaN	22.6768	NaN	NaN	NaN	NaN	NaN	cell differentiation [GO:0030154];cholesterol biosynthetic process [GO:0006695];embryonic skeletal system development [GO:0048706];estrogen biosynthetic process [GO:0006703];nervous system development [GO:0007399]	endoplasmic reticulum [GO:0005783];endoplasmic reticulum membrane [GO:0005789];integral component of membrane [GO:0016021];plasma membrane [GO:0005886]	3-keto sterol reductase activity [GO:0000253];estradiol 17-beta-dehydrogenase activity [GO:0004303]	HUMAN	TRANSMEM 230 250 Helical. {ECO:0000255}.	Alternative splicing;Cell membrane;Complete proteome;Glycoprotein;Lipid biosynthesis;Lipid metabolism;Membrane;NAD;NADP;Oxidoreductase;Reference proteome;Steroid biosynthesis;Transmembrane;Transmembrane helix	5 out of 5	3-keto sterol reductase activity [GO:0000253];cell differentiation [GO:0030154];cholesterol biosynthetic process [GO:0006695];embryonic skeletal system development [GO:0048706];endoplasmic reticulum [GO:0005783];endoplasmic reticulum membrane [GO:0005789];estradiol 17-beta-dehydrogenase activity [GO:0004303];estrogen biosynthetic process [GO:0006703];integral component of membrane [GO:0016021];ne…	Single-pass membrane protein.;SUBCELLULAR LOCATION: Cell membrane	5	5	5	17	17	17	38.206	0	6.5152	241870000	6
P25325;B1AH49	MPST;MPST		THTM_HUMAN;B1AH49_HUMAN	MPST TST2;MPST	3-mercaptopyruvate sulfurtransferase (MST) (EC 2.8.1.2);3-mercaptopyruvate sulfurtransferase	27.0041	27.2197	27.1477	27.1085	26.5561	26.6438	26.7393	26.5367	26.4662	26.5311	26.81	26.7229	26.3789	26.6356	27.295	26.2746	26.4303	26.4104	26.3667	26.2284	26.3192	26.4802	26.1544	25.6715	cyanate catabolic process [GO:0009440];hydrogen sulfide biosynthetic process [GO:0070814];kidney development [GO:0001822];liver development [GO:0001889];response to toxic substance [GO:0009636];spinal cord development [GO:0021510];sulfur amino acid catabolic process [GO:0000098];transsulfuration [GO:0019346]	cell junction [GO:0030054];cytosol [GO:0005829];extracellular exosome [GO:0070062];mitochondrial matrix [GO:0005759];mitochondrion [GO:0005739];neuron projection [GO:0043005];synapse [GO:0045202]	3-mercaptopyruvate sulfurtransferase activity [GO:0016784];identical protein binding [GO:0042802];thiosulfate sulfurtransferase activity [GO:0004792]	HUMAN		3D-structure;Acetylation;Alternative splicing;Cell junction;Complete proteome;Cytoplasm;Direct protein sequencing;Disulfide bond;Mitochondrion;Phosphoprotein;Proteomics identification;Redox-active center;Reference proteome;Repeat;Synapse;Synaptosome;Transferase	1 out of 5;5 out of 5	3-mercaptopyruvate sulfurtransferase activity [GO:0016784];cell junction [GO:0030054];cyanate catabolic process [GO:0009440];cytosol [GO:0005829];extracellular exosome [GO:0070062];hydrogen sulfide biosynthetic process [GO:0070814];identical protein binding [GO:0042802];kidney development [GO:0001822];liver development [GO:0001889];mitochondrial matrix [GO:0005759];mitochondrion [GO:0005739];neur…	SUBCELLULAR LOCATION: Cytoplasm {ECO:0000250|UniProtKB:P97532}. Mitochondrion {ECO:0000250|UniProtKB:P97532}. Cell junction, synapse, synaptosome {ECO:0000250|UniProtKB:Q99J99}.	14	14	14	63.6	63.6	63.6	33.178	0	66.945	4672600000	154
A0A0H3NHE9	panB	SL1344_0183	A0A0H3NHE9_SALTS	panB SL1344_0183	3-methyl-2-oxobutanoate hydroxymethyltransferase (EC 2.1.2.11) (Ketopantoate hydroxymethyltransferase) (KPHMT)	NaN	NaN	NaN	NaN	NaN	NaN	NaN	NaN	NaN	NaN	NaN	NaN	NaN	NaN	NaN	NaN	NaN	NaN	NaN	NaN	NaN	NaN	22.1228	NaN	pantothenate biosynthetic process [GO:0015940]	cytoplasm [GO:0005737]	3-methyl-2-oxobutanoate hydroxymethyltransferase activity [GO:0003864];metal ion binding [GO:0046872];methyltransferase activity [GO:0008168]	SALTS		Complete proteome;Cytoplasm;Magnesium;Metal-binding;Methyltransferase;Pantothenate biosynthesis;Transferase	3 out of 5	3-methyl-2-oxobutanoate hydroxymethyltransferase activity [GO:0003864];cytoplasm [GO:0005737];metal ion binding [GO:0046872];methyltransferase activity [GO:0008168];pantothenate biosynthetic process [GO:0015940]	SUBCELLULAR LOCATION: Cytoplasm {ECO:0000256|HAMAP-Rule:MF_00156, ECO:0000256|SAAS:SAAS00771239}.	1	1	1	4.2	4.2	4.2	28.105	0.0036929	1.9201	26157000	3
A0A0H3NAN4	fabG	SL1344_1132	A0A0H3NAN4_SALTS	fabG SL1344_1132	3-oxoacyl-[acyl-carrier protein] reductase	NaN	NaN	NaN	NaN	24.3681	NaN	25.0322	24.0027	24.5958	NaN	25.0346	25.0677	24.9553	24.526	25.9139	26.5745	26.5848	26.5225	26.6763	26.5246	27.4799	26.8902	27.2628	27.1087	fatty acid biosynthetic process [GO:0006633]		3-oxoacyl-[acyl-carrier-protein] reductase (NADPH) activity [GO:0004316];NAD binding [GO:0051287]	SALTS		Complete proteome	1 out of 5	3-oxoacyl-[acyl-carrier-protein] reductase (NADPH) activity [GO:0004316];fatty acid biosynthetic process [GO:0006633];NAD binding [GO:0051287]		8	8	8	58.2	58.2	58.2	25.545	0	134.87	2555400000	73
A0A0H3NC50	fabF	SL1344_1134	A0A0H3NC50_SALTS	fabF SL1344_1134	3-oxoacyl-[acyl-carrier-protein] synthase 2 (EC 2.3.1.179)	NaN	NaN	NaN	NaN	NaN	23.1735	NaN	23.7198	24.1327	23.0385	23.8353	NaN	23.7449	24.3304	24.9291	25.7467	25.5319	24.9931	25.0335	24.8867	26.2261	25.7887	26.018	26.2447	fatty acid biosynthetic process [GO:0006633]		beta-ketoacyl-acyl-carrier-protein synthase II activity [GO:0033817]	SALTS		Acyltransferase;Complete proteome;Fatty acid biosynthesis;Fatty acid metabolism;Lipid biosynthesis;Lipid metabolism;Transferase	2 out of 5	beta-ketoacyl-acyl-carrier-protein synthase II activity [GO:0033817];fatty acid biosynthetic process [GO:0006633]		10	10	10	47	47	47	42.952	0	58.972	1382200000	39
A0A0H3NA94	fabH	SL1344_1130	A0A0H3NA94_SALTS	fabH SL1344_1130	3-oxoacyl-[acyl-carrier-protein] synthase 3 (EC 2.3.1.180) (3-oxoacyl-[acyl-carrier-protein] synthase III) (Beta-ketoacyl-ACP synthase III) (KAS III)	NaN	NaN	NaN	NaN	NaN	NaN	NaN	NaN	NaN	NaN	NaN	NaN	NaN	NaN	NaN	NaN	NaN	NaN	NaN	NaN	NaN	NaN	23.9609	NaN	fatty acid biosynthetic process [GO:0006633]	cytoplasm [GO:0005737]	3-oxoacyl-[acyl-carrier-protein] synthase activity [GO:0004315];beta-ketoacyl-acyl-carrier-protein synthase III activity [GO:0033818]	SALTS		Acyltransferase;Complete proteome;Cytoplasm;Fatty acid biosynthesis;Fatty acid metabolism;Lipid biosynthesis;Lipid metabolism;Multifunctional enzyme;Transferase	3 out of 5	3-oxoacyl-[acyl-carrier-protein] synthase activity [GO:0004315];beta-ketoacyl-acyl-carrier-protein synthase III activity [GO:0033818];cytoplasm [GO:0005737];fatty acid biosynthetic process [GO:0006633]	SUBCELLULAR LOCATION: Cytoplasm {ECO:0000256|HAMAP-Rule:MF_01815, ECO:0000256|SAAS:SAAS00088631}.	4	4	4	25.6	25.6	25.6	33.523	0	5.7756	164230000	4
A0A0H3NJU7	fabB	SL1344_2347	A0A0H3NJU7_SALTS	fabB SL1344_2347	3-oxoacyl-[acyl-carrier-protein] synthase I	NaN	NaN	NaN	NaN	NaN	23.3377	NaN	23.6098	NaN	NaN	23.8039	24.1575	24.4342	24.5057	24.7353	25.7744	26.6204	26.2477	26.3803	26.1752	27.035	27.1636	27.1468	26.9544			transferase activity [GO:0016740]	SALTS		Coiled coil;Complete proteome;Transferase	1 out of 5	transferase activity [GO:0016740]		9	9	9	29.7	29.7	29.7	42.373	0	121.69	2058300000	51
E9PER6;O15530	PDPK1;PDPK1		PDPK1_HUMAN;E9PER6_HUMAN	PDPK1;PDPK1 PDK1	3-phosphoinositide-dependent protein kinase 1;3-phosphoinositide-dependent protein kinase 1 (hPDK1) (EC 2.7.11.1)	NaN	NaN	NaN	NaN	24.4752	24.3426	24.2067	24.5396	24.3922	NaN	NaN	24.2738	24.442	24.5072	NaN	23.8982	24.3237	24.1566	NaN	24.1976	24.4498	24.304	23.6073	NaN	actin cytoskeleton organization [GO:0030036];activation of protein kinase B activity [GO:0032148];calcium-mediated signaling [GO:0019722];cell migration [GO:0016477];cellular response to brain-derived neurotrophic factor stimulus [GO:1990416];cellular response to epidermal growth factor stimulus [GO:0071364];cellular response to insulin stimulus [GO:0032869];epidermal growth factor receptor signa…	cell [GO:0005623];cell projection [GO:0042995];cytoplasm [GO:0005737];cytoplasmic vesicle [GO:0031410];cytosol [GO:0005829];focal adhesion [GO:0005925];nucleus [GO:0005634];perikaryon [GO:0043204];plasma membrane [GO:0005886];postsynaptic density [GO:0014069]	3-phosphoinositide-dependent protein kinase activity [GO:0004676];ATP binding [GO:0005524];insulin receptor binding [GO:0005158];phospholipase activator activity [GO:0016004];phospholipase binding [GO:0043274];protein kinase binding [GO:0019901];protein serine/threonine kinase activity [GO:0004674]	HUMAN		3D-structure;Acetylation;Activator;Alternative splicing;ATP-binding;Cell junction;Cell membrane;Complete proteome;Cytoplasm;Direct protein sequencing;Kinase;Membrane;Nucleotide-binding;Nucleus;Phosphoprotein;Proteomics identification;Reference proteome;Serine/threonine-protein kinase;Transcription;Transcription regulation;Transferase;Ubl conjugation	1 out of 5;5 out of 5	3-phosphoinositide-dependent protein kinase activity [GO:0004676];actin cytoskeleton organization [GO:0030036];activation of protein kinase B activity [GO:0032148];ATP binding [GO:0005524];calcium-mediated signaling [GO:0019722];cell [GO:0005623];cell migration [GO:0016477];cell projection [GO:0042995];cellular response to brain-derived neurotrophic factor stimulus [GO:1990416];cellular response …	Peripheral membrane protein. Cell junction, focal adhesion. Note=Tyrosine phosphorylation seems to occur only at the cell membrane. Translocates to the cell membrane following insulin stimulation by a mechanism that involves binding to GRB14 and INSR. SRC and HSP90 promote its localization to the cell membrane. Its nuclear localization is dependent on its association with PTPN6 and its phosphoryl…	9	9	9	18.9	18.9	18.9	63.151	0	11.836	610770000	40
P46783	RPS10		RS10_HUMAN	RPS10	40S ribosomal protein S10 (Small ribosomal subunit protein eS10)	24.9463	27.7079	26.3538	26.3235	26.751	26.5552	26.2004	26.3655	26.8883	26.6751	26.1329	26.3478	27.1671	26.7684	27.3694	26.2461	26.2966	27.0152	27.0507	26.9139	25.9413	25.8057	26.0506	26.118	nuclear-transcribed mRNA catabolic process, nonsense-mediated decay [GO:0000184];ribosomal small subunit assembly [GO:0000028];SRP-dependent cotranslational protein targeting to membrane [GO:0006614];translation [GO:0006412];translational initiation [GO:0006413];viral transcription [GO:0019083]	cytosol [GO:0005829];cytosolic small ribosomal subunit [GO:0022627];focal adhesion [GO:0005925];membrane [GO:0016020];nucleolus [GO:0005730];nucleoplasm [GO:0005654];ribosome [GO:0005840]	RNA binding [GO:0003723];structural constituent of ribosome [GO:0003735]	HUMAN		3D-structure;Complete proteome;Cytoplasm;Diamond-Blackfan anemia;Direct protein sequencing;Isopeptide bond;Methylation;Nucleus;Phosphoprotein;Reference proteome;Ribonucleoprotein;Ribosomal protein;Ubl conjugation	5 out of 5	cytosol [GO:0005829];cytosolic small ribosomal subunit [GO:0022627];focal adhesion [GO:0005925];membrane [GO:0016020];nuclear-transcribed mRNA catabolic process, nonsense-mediated decay [GO:0000184];nucleolus [GO:0005730];nucleoplasm [GO:0005654];ribosomal small subunit assembly [GO:0000028];ribosome [GO:0005840];RNA binding [GO:0003723];SRP-dependent cotranslational protein targeting to membrane…	SUBCELLULAR LOCATION: Cytoplasm {ECO:0000269|PubMed:20159986}. Nucleus, nucleolus {ECO:0000269|PubMed:20159986}. Note=Localized in the granular component (GC) region of the nucleolus. Methylation is required for its localization in the GC region. Colocalizes with NPS1 in the GC region of the nucleolus.	16	2	0	73.9	9.1	0	18.898	0	153.6	4398300000	93
P62280;M0QZC5	RPS11;RPS11		RS11_HUMAN;M0QZC5_HUMAN	RPS11;RPS11	40S ribosomal protein S11 (Small ribosomal subunit protein uS17);40S ribosomal protein S11	29.4836	29.653	29.9038	29.5349	29.9011	29.6842	29.6003	29.5825	29.7751	29.7193	29.732	29.6401	29.7873	29.4315	29.3405	29.7505	29.7868	29.6594	29.9263	29.6788	29.7913	29.7125	29.8323	29.7925	nuclear-transcribed mRNA catabolic process, nonsense-mediated decay [GO:0000184];SRP-dependent cotranslational protein targeting to membrane [GO:0006614];translation [GO:0006412];translational initiation [GO:0006413];viral transcription [GO:0019083]	cytoplasm [GO:0005737];cytosol [GO:0005829];cytosolic small ribosomal subunit [GO:0022627];extracellular exosome [GO:0070062];focal adhesion [GO:0005925];membrane [GO:0016020];nucleolus [GO:0005730];nucleoplasm [GO:0005654];ribosome [GO:0005840]	RNA binding [GO:0003723];rRNA binding [GO:0019843];structural constituent of ribosome [GO:0003735]	HUMAN		3D-structure;Acetylation;Citrullination;Complete proteome;Direct protein sequencing;Lipoprotein;Methylation;Palmitate;Phosphoprotein;Proteomics identification;Reference proteome;Ribonucleoprotein;Ribosomal protein;RNA-binding;rRNA-binding	1 out of 5;5 out of 5	cytoplasm [GO:0005737];cytosol [GO:0005829];cytosolic small ribosomal subunit [GO:0022627];extracellular exosome [GO:0070062];focal adhesion [GO:0005925];membrane [GO:0016020];nuclear-transcribed mRNA catabolic process, nonsense-mediated decay [GO:0000184];nucleolus [GO:0005730];nucleoplasm [GO:0005654];ribosome [GO:0005840];RNA binding [GO:0003723];rRNA binding [GO:0019843];SRP-dependent cotrans…		25	25	18	77.8	77.8	48.1	18.431	0	127.38	40689000000	598
P25398	RPS12		RS12_HUMAN	RPS12	40S ribosomal protein S12 (Small ribosomal subunit protein eS12)	29.492	30.0916	29.8296	29.4673	30.3755	30.3556	30.2063	30.4109	30.5585	30.5309	30.3302	30.3052	30.5501	30.3948	30.5751	30.3121	30.2871	30.1371	29.9432	30.1432	29.8366	29.889	29.723	30.0776	nuclear-transcribed mRNA catabolic process, nonsense-mediated decay [GO:0000184];SRP-dependent cotranslational protein targeting to membrane [GO:0006614];translation [GO:0006412];translational initiation [GO:0006413];viral transcription [GO:0019083]	cytosol [GO:0005829];cytosolic small ribosomal subunit [GO:0022627];Golgi apparatus [GO:0005794];intracellular membrane-bounded organelle [GO:0043231];membrane [GO:0016020];nucleoplasm [GO:0005654]	RNA binding [GO:0003723];structural constituent of ribosome [GO:0003735]	HUMAN		3D-structure;Acetylation;Complete proteome;Cytoplasm;Direct protein sequencing;Reference proteome;Ribonucleoprotein;Ribosomal protein	5 out of 5	cytosol [GO:0005829];cytosolic small ribosomal subunit [GO:0022627];Golgi apparatus [GO:0005794];intracellular membrane-bounded organelle [GO:0043231];membrane [GO:0016020];nuclear-transcribed mRNA catabolic process, nonsense-mediated decay [GO:0000184];nucleoplasm [GO:0005654];RNA binding [GO:0003723];SRP-dependent cotranslational protein targeting to membrane [GO:0006614];structural constituent…	SUBCELLULAR LOCATION: Cytoplasm.	14	14	14	82.6	82.6	82.6	14.515	0	292.57	60873000000	678
P62277	RPS13		RS13_HUMAN	RPS13	40S ribosomal protein S13 (Small ribosomal subunit protein uS15)	31.3693	31.3597	31.7069	31.4216	31.8469	31.8044	31.7246	31.6213	31.7	31.7421	31.5805	31.6622	31.7903	31.6856	31.4666	31.7273	31.8091	31.8073	31.8358	31.506	31.7545	31.8356	31.8721	31.8773	negative regulation of RNA splicing [GO:0033119];nuclear-transcribed mRNA catabolic process, nonsense-mediated decay [GO:0000184];SRP-dependent cotranslational protein targeting to membrane [GO:0006614];translation [GO:0006412];translational initiation [GO:0006413];viral transcription [GO:0019083]	cytosol [GO:0005829];cytosolic small ribosomal subunit [GO:0022627];extracellular exosome [GO:0070062];focal adhesion [GO:0005925];membrane [GO:0016020];nucleolus [GO:0005730];nucleoplasm [GO:0005654];nucleus [GO:0005634];postsynaptic density [GO:0014069];ribosome [GO:0005840]	mRNA 5'-UTR binding [GO:0048027];mRNA binding [GO:0003729];RNA binding [GO:0003723];small ribosomal subunit rRNA binding [GO:0070181];structural constituent of ribosome [GO:0003735]	HUMAN		3D-structure;Acetylation;Complete proteome;Direct protein sequencing;Isopeptide bond;Phosphoprotein;Reference proteome;Ribonucleoprotein;Ribosomal protein;Ubl conjugation	5 out of 5	cytosol [GO:0005829];cytosolic small ribosomal subunit [GO:0022627];extracellular exosome [GO:0070062];focal adhesion [GO:0005925];membrane [GO:0016020];mRNA 5'-UTR binding [GO:0048027];mRNA binding [GO:0003729];negative regulation of RNA splicing [GO:0033119];nuclear-transcribed mRNA catabolic process, nonsense-mediated decay [GO:0000184];nucleolus [GO:0005730];nucleoplasm [GO:0005654];nucleus […		18	18	4	57.6	57.6	11.3	17.222	0	103.14	152860000000	1274
A0A2R8Y811;P62263;E5RH77	RPS14;RPS14;RPS14		RS14_HUMAN;A0A2R8Y811_HUMAN;E5RH77_HUMAN	RPS14;RPS14 PRO2640;RPS14	40S ribosomal protein S14 (Fragment);40S ribosomal protein S14 (Small ribosomal subunit protein uS11);40S ribosomal protein S14	29.0335	29.3698	29.5275	29.324	29.2671	29.215	28.9119	29.0252	29.4178	29.1313	29.081	29.0904	29.4215	29.259	29.5686	29.0043	29.0832	29.2017	29.3215	29.3275	28.7828	28.7359	29.1072	29.0588	erythrocyte differentiation [GO:0030218];maturation of SSU-rRNA [GO:0030490];maturation of SSU-rRNA from tricistronic rRNA transcript (SSU-rRNA, 5.8S rRNA, LSU-rRNA) [GO:0000462];negative regulation of transcription by RNA polymerase II [GO:0000122];nuclear-transcribed mRNA catabolic process, nonsense-mediated decay [GO:0000184];ribosomal small subunit assembly [GO:0000028];rRNA processing [GO:00…	cytosol [GO:0005829];cytosolic small ribosomal subunit [GO:0022627];extracellular exosome [GO:0070062];focal adhesion [GO:0005925];membrane [GO:0016020];nucleolus [GO:0005730];nucleoplasm [GO:0005654];postsynaptic density [GO:0014069];ribosome [GO:0005840]	mRNA 5'-UTR binding [GO:0048027];RNA binding [GO:0003723];small ribosomal subunit rRNA binding [GO:0070181];structural constituent of ribosome [GO:0003735];translation regulator activity [GO:0045182]	HUMAN		3D-structure;Complete proteome;Direct protein sequencing;Isopeptide bond;Phosphoprotein;Proteomics identification;Reference proteome;Ribonucleoprotein;Ribosomal protein;Ubl conjugation	1 out of 5;5 out of 5	cytosol [GO:0005829];cytosolic small ribosomal subunit [GO:0022627];erythrocyte differentiation [GO:0030218];extracellular exosome [GO:0070062];focal adhesion [GO:0005925];maturation of SSU-rRNA [GO:0030490];maturation of SSU-rRNA from tricistronic rRNA transcript (SSU-rRNA, 5.8S rRNA, LSU-rRNA) [GO:0000462];membrane [GO:0016020];mRNA 5'-UTR binding [GO:0048027];negative regulation of transcripti…		14	14	14	80.1	80.1	80.1	16.273	0	244.38	30396000000	602
K7ELC2;P62841;K7EQJ5;K7EM56;A0A0B4J2B4;S4R417	RPS15;RPS15;RPS15;RPS15;RPS15;RPS15		RS15_HUMAN;K7ELC2_HUMAN;K7EQJ5_HUMAN;K7EM56_HUMAN;A0A0B4J2B4_HUMAN;S4R417_HUMAN	RPS15;RPS15 RIG;RPS15;RPS15;RPS15 hCG_21570;RPS15	40S ribosomal protein S15;40S ribosomal protein S15 (RIG protein) (Small ribosomal subunit protein uS19);40S ribosomal protein S15;40S ribosomal protein S15;40S ribosomal protein S15 (Ribosomal protein S15, isoform CRA_a);40S ribosomal protein S15	29.3568	29.6244	29.9843	29.9174	29.9194	29.802	29.7339	29.868	29.7616	29.8252	29.8616	29.9174	29.6297	29.7602	29.8767	29.4267	29.7319	29.9161	29.4968	29.6467	29.6272	29.8198	29.3395	29.3988	nuclear-transcribed mRNA catabolic process, nonsense-mediated decay [GO:0000184];osteoblast differentiation [GO:0001649];ribosomal small subunit assembly [GO:0000028];ribosomal small subunit biogenesis [GO:0042274];ribosomal small subunit export from nucleus [GO:0000056];rRNA processing [GO:0006364];SRP-dependent cotranslational protein targeting to membrane [GO:0006614];translation [GO:0006412];…	cytosol [GO:0005829];cytosolic small ribosomal subunit [GO:0022627];focal adhesion [GO:0005925];membrane [GO:0016020];nucleoplasm [GO:0005654];nucleus [GO:0005634];small ribosomal subunit [GO:0015935]	DNA binding [GO:0003677];RNA binding [GO:0003723];structural constituent of ribosome [GO:0003735]	HUMAN		3D-structure;Acetylation;Coiled coil;Complete proteome;Direct protein sequencing;Isopeptide bond;Proteomics identification;Reference proteome;Ribonucleoprotein;Ribosomal protein;Ubl conjugation	1 out of 5;2 out of 5;5 out of 5	cytosol [GO:0005829];cytosolic small ribosomal subunit [GO:0022627];DNA binding [GO:0003677];focal adhesion [GO:0005925];membrane [GO:0016020];nuclear-transcribed mRNA catabolic process, nonsense-mediated decay [GO:0000184];nucleoplasm [GO:0005654];nucleus [GO:0005634];osteoblast differentiation [GO:0001649];ribosomal small subunit assembly [GO:0000028];ribosomal small subunit biogenesis [GO:0042…		9	9	2	76.6	76.6	27.6	17.04	0	152.35	69775000000	853
P62244;I3L3P7;I3L246	RPS15A;RPS15A;RPS15A		RS15A_HUMAN;I3L3P7_HUMAN;I3L246_HUMAN	RPS15A OK/SW-cl.82;RPS15A;RPS15A	40S ribosomal protein S15a (Small ribosomal subunit protein uS8);40S ribosomal protein S15a;40S ribosomal protein S15a	28.7686	28.1303	28.4899	28.2979	28.9179	29.1892	29.2721	29.3719	29.25	29.1878	29.1125	29.2439	29.1337	28.8464	28.4566	28.7874	29.0386	29.2836	28.6668	29.071	29.3768	29.1303	28.5591	28.8136	nuclear-transcribed mRNA catabolic process, nonsense-mediated decay [GO:0000184];positive regulation of cell cycle [GO:0045787];positive regulation of cell population proliferation [GO:0008284];response to virus [GO:0009615];SRP-dependent cotranslational protein targeting to membrane [GO:0006614];translation [GO:0006412];translational initiation [GO:0006413];viral transcription [GO:0019083]	cytoplasm [GO:0005737];cytosol [GO:0005829];cytosolic small ribosomal subunit [GO:0022627];extracellular exosome [GO:0070062];membrane [GO:0016020];nucleoplasm [GO:0005654];ribosome [GO:0005840]	RNA binding [GO:0003723];structural constituent of ribosome [GO:0003735]	HUMAN		3D-structure;Complete proteome;Diamond-Blackfan anemia;Direct protein sequencing;Proteomics identification;Reference proteome;Ribonucleoprotein;Ribosomal protein	1 out of 5;5 out of 5	cytoplasm [GO:0005737];cytosol [GO:0005829];cytosolic small ribosomal subunit [GO:0022627];extracellular exosome [GO:0070062];membrane [GO:0016020];nuclear-transcribed mRNA catabolic process, nonsense-mediated decay [GO:0000184];nucleoplasm [GO:0005654];positive regulation of cell cycle [GO:0045787];positive regulation of cell population proliferation [GO:0008284];response to virus [GO:0009615];r…		14	7	6	71.5	39.2	30.8	14.839	0	101.5	23912000000	336
P62249;M0R210;M0R3H0;M0R1M5	RPS16;RPS16;RPS16;RPS16		RS16_HUMAN;M0R210_HUMAN;M0R3H0_HUMAN;M0R1M5_HUMAN	RPS16;RPS16 hCG_43353;RPS16;RPS16	40S ribosomal protein S16 (Small ribosomal subunit protein uS9);40S ribosomal protein S16 (Ribosomal protein S16, isoform CRA_a);40S ribosomal protein S16;40S ribosomal protein S16 (Fragment)	30.5858	30.4213	30.4176	30.2716	31.1112	30.882	30.8168	30.8009	30.8969	30.9494	30.8414	30.796	30.9832	30.8785	30.3824	30.8718	31.0329	31.0124	30.733	30.8391	31.0695	30.8517	30.7317	30.991	maturation of SSU-rRNA from tricistronic rRNA transcript (SSU-rRNA, 5.8S rRNA, LSU-rRNA) [GO:0000462];nuclear-transcribed mRNA catabolic process, nonsense-mediated decay [GO:0000184];ribosomal small subunit biogenesis [GO:0042274];rRNA processing [GO:0006364];SRP-dependent cotranslational protein targeting to membrane [GO:0006614];translation [GO:0006412];translational initiation [GO:0006413];vir…	cytosol [GO:0005829];cytosolic small ribosomal subunit [GO:0022627];extracellular exosome [GO:0070062];focal adhesion [GO:0005925];membrane [GO:0016020];nucleoplasm [GO:0005654];ribosome [GO:0005840];small ribosomal subunit [GO:0015935]	RNA binding [GO:0003723];structural constituent of ribosome [GO:0003735]	HUMAN		3D-structure;Acetylation;Complete proteome;Direct protein sequencing;Phosphoprotein;Proteomics identification;Reference proteome;Ribonucleoprotein;Ribosomal protein	1 out of 5;5 out of 5	cytosol [GO:0005829];cytosolic small ribosomal subunit [GO:0022627];extracellular exosome [GO:0070062];focal adhesion [GO:0005925];maturation of SSU-rRNA from tricistronic rRNA transcript (SSU-rRNA, 5.8S rRNA, LSU-rRNA) [GO:0000462];membrane [GO:0016020];nuclear-transcribed mRNA catabolic process, nonsense-mediated decay [GO:0000184];nucleoplasm [GO:0005654];ribosomal small subunit biogenesis [GO…		17	17	9	75.3	75.3	34.9	16.445	0	94.18	84931000000	855
P62269	RPS18		RS18_HUMAN	RPS18 D6S218E	40S ribosomal protein S18 (Ke-3) (Ke3) (Small ribosomal subunit protein uS13)	30.6253	30.2713	30.6238	30.592	31.2827	31.1107	31.0439	30.8355	31.0871	30.8675	31.0219	31.082	30.9925	30.638	30.5728	30.8931	31.1813	30.9326	30.9983	30.8547	30.8324	31.2086	31.1881	30.8613	nuclear-transcribed mRNA catabolic process, nonsense-mediated decay [GO:0000184];SRP-dependent cotranslational protein targeting to membrane [GO:0006614];translation [GO:0006412];translational initiation [GO:0006413];viral transcription [GO:0019083]	cytosol [GO:0005829];cytosolic small ribosomal subunit [GO:0022627];extracellular exosome [GO:0070062];focal adhesion [GO:0005925];membrane [GO:0016020];nucleoplasm [GO:0005654];nucleus [GO:0005634];postsynaptic density [GO:0014069];ribosome [GO:0005840];small ribosomal subunit [GO:0015935]	RNA binding [GO:0003723];rRNA binding [GO:0019843];structural constituent of ribosome [GO:0003735]	HUMAN		3D-structure;Acetylation;Complete proteome;Cytoplasm;Direct protein sequencing;Isopeptide bond;Reference proteome;Ribonucleoprotein;Ribosomal protein;RNA-binding;rRNA-binding;Ubl conjugation	5 out of 5	cytosol [GO:0005829];cytosolic small ribosomal subunit [GO:0022627];extracellular exosome [GO:0070062];focal adhesion [GO:0005925];membrane [GO:0016020];nuclear-transcribed mRNA catabolic process, nonsense-mediated decay [GO:0000184];nucleoplasm [GO:0005654];nucleus [GO:0005634];postsynaptic density [GO:0014069];ribosome [GO:0005840];RNA binding [GO:0003723];rRNA binding [GO:0019843];small riboso…	SUBCELLULAR LOCATION: Cytoplasm.	26	26	26	73.7	73.7	73.7	17.718	0	175.88	99490000000	791
P39019;A0A075B6E2	RPS19;RPS19		RS19_HUMAN;A0A075B6E2_HUMAN	RPS19;RPS19	40S ribosomal protein S19 (Small ribosomal subunit protein eS19);40S ribosomal protein S19	30.5686	30.9222	31.2254	31.2073	30.8399	31.054	30.8276	30.9691	30.9686	30.9385	30.9958	30.9791	30.9624	31.119	30.493	30.8788	30.9669	30.7288	30.9311	30.8857	30.3527	30.6568	30.6063	30.7271	antimicrobial humoral immune response mediated by antimicrobial peptide [GO:0061844];defense response to Gram-negative bacterium [GO:0050829];erythrocyte differentiation [GO:0030218];killing of cells of other organism [GO:0031640];maturation of SSU-rRNA [GO:0030490];maturation of SSU-rRNA from tricistronic rRNA transcript (SSU-rRNA, 5.8S rRNA, LSU-rRNA) [GO:0000462];monocyte chemotaxis [GO:000254…	cytoplasm [GO:0005737];cytosol [GO:0005829];cytosolic small ribosomal subunit [GO:0022627];extracellular exosome [GO:0070062];focal adhesion [GO:0005925];membrane [GO:0016020];nucleolus [GO:0005730];nucleoplasm [GO:0005654];postsynaptic density [GO:0014069];ribosome [GO:0005840]	fibroblast growth factor binding [GO:0017134];protein homodimerization activity [GO:0042803];protein kinase binding [GO:0019901];RNA binding [GO:0003723];structural constituent of ribosome [GO:0003735]	HUMAN		3D-structure;Acetylation;Complete proteome;Diamond-Blackfan anemia;Direct protein sequencing;Disease mutation;Methylation;Nucleus;Proteomics identification;Reference proteome;Ribonucleoprotein;Ribosomal protein	1 out of 5;5 out of 5	antimicrobial humoral immune response mediated by antimicrobial peptide [GO:0061844];cytoplasm [GO:0005737];cytosol [GO:0005829];cytosolic small ribosomal subunit [GO:0022627];defense response to Gram-negative bacterium [GO:0050829];erythrocyte differentiation [GO:0030218];extracellular exosome [GO:0070062];fibroblast growth factor binding [GO:0017134];focal adhesion [GO:0005925];killing of cells…	SUBCELLULAR LOCATION: Nucleus {ECO:0000269|PubMed:12586610, ECO:0000269|PubMed:17517689}. Note=Located more specifically in the nucleoli.	16	16	9	64.1	64.1	30.3	16.06	0	122.9	94217000000	567
P15880;H0YEN5;E9PMM9;E9PQD7;I3L404;E9PPT0;E9PM36	RPS2;RPS2;RPS2;RPS2;RPS2;RPS2;RPS2		RS2_HUMAN;H0YEN5_HUMAN;E9PMM9_HUMAN;E9PQD7_HUMAN;I3L404_HUMAN;E9PPT0_HUMAN;E9PM36_HUMAN	RPS2 RPS4;RPS2;RPS2;RPS2;RPS2;RPS2;RPS2	40S ribosomal protein S2 (40S ribosomal protein S4) (Protein LLRep3) (Small ribosomal subunit protein uS5);40S ribosomal protein S2 (Fragment);40S ribosomal protein S2 (Fragment);40S ribosomal protein S2;40S ribosomal protein S2 (Fragment);40S ribosomal protein S2;40S ribosomal protein S2	30.3147	30.387	30.3429	30.1846	31.1842	31.1335	31.0135	31.1221	31.1544	31.1475	30.966	30.9698	31.082	31.2177	30.7649	31.043	31.1571	31.0928	30.933	30.8797	31.3295	31.0825	30.9944	31.1372	cellular response to interleukin-4 [GO:0071353];nuclear-transcribed mRNA catabolic process, nonsense-mediated decay [GO:0000184];positive regulation of ubiquitin-protein transferase activity [GO:0051443];rRNA processing [GO:0006364];SRP-dependent cotranslational protein targeting to membrane [GO:0006614];translation [GO:0006412];translational initiation [GO:0006413];viral transcription [GO:001908…	cytosol [GO:0005829];cytosolic small ribosomal subunit [GO:0022627];extracellular exosome [GO:0070062];focal adhesion [GO:0005925];membrane [GO:0016020];nucleoplasm [GO:0005654];nucleus [GO:0005634];ribosome [GO:0005840];small ribosomal subunit [GO:0015935];synapse [GO:0045202]	cadherin binding [GO:0045296];enzyme binding [GO:0019899];fibroblast growth factor binding [GO:0017134];mRNA binding [GO:0003729];RNA binding [GO:0003723];structural constituent of ribosome [GO:0003735]	HUMAN		3D-structure;Acetylation;Citrullination;Complete proteome;Direct protein sequencing;Isopeptide bond;Phosphoprotein;Proteomics identification;Reference proteome;Repeat;Ribonucleoprotein;Ribosomal protein;Ubl conjugation	1 out of 5;5 out of 5	cadherin binding [GO:0045296];cellular response to interleukin-4 [GO:0071353];cytosol [GO:0005829];cytosolic small ribosomal subunit [GO:0022627];enzyme binding [GO:0019899];extracellular exosome [GO:0070062];fibroblast growth factor binding [GO:0017134];focal adhesion [GO:0005925];membrane [GO:0016020];mRNA binding [GO:0003729];nuclear-transcribed mRNA catabolic process, nonsense-mediated decay …		26	26	26	63.8	63.8	63.8	31.324	0	230.12	89785000000	1004
P60866	RPS20		RS20_HUMAN	RPS20	40S ribosomal protein S20 (Small ribosomal subunit protein uS10)	30.43	29.4245	30.1709	30.3522	29.7282	29.8169	29.7571	29.7073	29.8012	29.784	30.0025	29.7231	29.9509	29.9571	29.5991	29.9191	29.4945	29.7319	30.0464	29.7983	29.7701	29.6264	30.0707	30.307	nuclear-transcribed mRNA catabolic process, nonsense-mediated decay [GO:0000184];SRP-dependent cotranslational protein targeting to membrane [GO:0006614];translation [GO:0006412];translational initiation [GO:0006413];viral transcription [GO:0019083]	cytosol [GO:0005829];cytosolic small ribosomal subunit [GO:0022627];extracellular exosome [GO:0070062];membrane [GO:0016020];nucleoplasm [GO:0005654]	RNA binding [GO:0003723];structural constituent of ribosome [GO:0003735]	HUMAN		3D-structure;Acetylation;Alternative splicing;Complete proteome;Cytoplasm;Direct protein sequencing;Isopeptide bond;Phosphoprotein;Reference proteome;Ribonucleoprotein;Ribosomal protein;Ubl conjugation	5 out of 5	cytosol [GO:0005829];cytosolic small ribosomal subunit [GO:0022627];extracellular exosome [GO:0070062];membrane [GO:0016020];nuclear-transcribed mRNA catabolic process, nonsense-mediated decay [GO:0000184];nucleoplasm [GO:0005654];RNA binding [GO:0003723];SRP-dependent cotranslational protein targeting to membrane [GO:0006614];structural constituent of ribosome [GO:0003735];translation [GO:000641…	SUBCELLULAR LOCATION: Cytoplasm {ECO:0000250}.	15	15	7	86.6	86.6	44.5	13.373	0	51.322	46828000000	373
Q8WVC2;P63220;Q9BYK1	RPS21;RPS21;RPS21		Q8WVC2_HUMAN;RS21_HUMAN;Q9BYK1_HUMAN	RPS21;RPS21;RPS21 hCG_41768	40S ribosomal protein S21;40S ribosomal protein S21 (Small ribosomal subunit protein eS21);40S ribosomal protein S21 (Ribosomal protein S21, isoform CRA_e)	27.8694	28.4733	28.1336	28.2334	28.8169	28.8135	28.5555	28.8258	28.9176	28.9943	28.706	28.5192	28.8356	29.0386	29.7466	28.4959	28.4473	28.6552	28.4082	28.6553	27.8681	27.8563	27.6361	28.1082	cytoplasmic translation [GO:0002181];endonucleolytic cleavage in ITS1 to separate SSU-rRNA from 5.8S rRNA and LSU-rRNA from tricistronic rRNA transcript (SSU-rRNA, 5.8S rRNA, LSU-rRNA) [GO:0000447];endonucleolytic cleavage to generate mature 3'-end of SSU-rRNA from (SSU-rRNA, 5.8S rRNA, LSU-rRNA) [GO:0000461];nuclear-transcribed mRNA catabolic process, nonsense-mediated decay [GO:0000184];SRP-dep…	cytosol [GO:0005829];cytosolic small ribosomal subunit [GO:0022627];nucleoplasm [GO:0005654];polysomal ribosome [GO:0042788];ribosome [GO:0005840];rough endoplasmic reticulum [GO:0005791];small ribosomal subunit [GO:0015935];synapse [GO:0045202]	protein N-terminus binding [GO:0047485];RNA binding [GO:0003723];structural constituent of ribosome [GO:0003735]	HUMAN		3D-structure;Acetylation;Complete proteome;Cytoplasm;Direct protein sequencing;Endoplasmic reticulum;Isopeptide bond;Proteomics identification;Reference proteome;Ribonucleoprotein;Ribosomal protein;Ubl conjugation	1 out of 5;5 out of 5	cytoplasmic translation [GO:0002181];cytosol [GO:0005829];cytosolic small ribosomal subunit [GO:0022627];endonucleolytic cleavage in ITS1 to separate SSU-rRNA from 5.8S rRNA and LSU-rRNA from tricistronic rRNA transcript (SSU-rRNA, 5.8S rRNA, LSU-rRNA) [GO:0000447];endonucleolytic cleavage to generate mature 3'-end of SSU-rRNA from (SSU-rRNA, 5.8S rRNA, LSU-rRNA) [GO:0000461];nuclear-transcribed …	SUBCELLULAR LOCATION: Cytoplasm, cytosol {ECO:0000269|PubMed:25957688}. Cytoplasm {ECO:0000305|PubMed:23636399, ECO:0000305|PubMed:25901680}. Rough endoplasmic reticulum {ECO:0000250|UniProtKB:P63221}. Note=Detected on cytosolic polysomes (PubMed:25957688). Detected in ribosomes that are associated with the rough endoplasmic reticulum (By similarity). {ECO:0000250|UniProtKB:P63221, ECO:0000269|Pu…	11	11	11	85.2	85.2	85.2	8.85	0	137.95	17276000000	258
P62266;D6RD47	RPS23;RPS23		RS23_HUMAN;D6RD47_HUMAN	RPS23;RPS23	40S ribosomal protein S23 (Small ribosomal subunit protein uS12);40S ribosomal protein S23	28.3043	28.3152	28.1706	28.1676	29.1595	29.6174	29.2465	29.4024	29.2618	29.6587	29.5455	29.5709	29.4726	29.4644	28.4518	29.2377	29.3365	29.1885	28.2864	28.833	29.2418	28.9456	28.7363	29.336	cytoplasmic translation [GO:0002181];maintenance of translational fidelity [GO:1990145];nuclear-transcribed mRNA catabolic process, nonsense-mediated decay [GO:0000184];SRP-dependent cotranslational protein targeting to membrane [GO:0006614];stress granule assembly [GO:0034063];translation [GO:0006412];translational initiation [GO:0006413];viral transcription [GO:0019083]	cytosol [GO:0005829];cytosolic small ribosomal subunit [GO:0022627];endoplasmic reticulum [GO:0005783];membrane [GO:0016020];nucleoplasm [GO:0005654];polysomal ribosome [GO:0042788];ribosome [GO:0005840];rough endoplasmic reticulum [GO:0005791];small ribosomal subunit [GO:0015935];synapse [GO:0045202]	RNA binding [GO:0003723];structural constituent of ribosome [GO:0003735]	HUMAN		3D-structure;Acetylation;Complete proteome;Cytoplasm;Deafness;Direct protein sequencing;Disease mutation;Dwarfism;Endoplasmic reticulum;Hydroxylation;Isopeptide bond;Proteomics identification;Reference proteome;Ribonucleoprotein;Ribosomal protein;Ubl conjugation	2 out of 5;5 out of 5	cytoplasmic translation [GO:0002181];cytosol [GO:0005829];cytosolic small ribosomal subunit [GO:0022627];endoplasmic reticulum [GO:0005783];maintenance of translational fidelity [GO:1990145];membrane [GO:0016020];nuclear-transcribed mRNA catabolic process, nonsense-mediated decay [GO:0000184];nucleoplasm [GO:0005654];polysomal ribosome [GO:0042788];ribosome [GO:0005840];RNA binding [GO:0003723];r…	SUBCELLULAR LOCATION: Cytoplasm, cytosol {ECO:0000269|PubMed:25957688}. Cytoplasm {ECO:0000305|PubMed:23636399, ECO:0000305|PubMed:25901680}. Rough endoplasmic reticulum {ECO:0000250|UniProtKB:Q6SA96}. Note=Detected on cytosolic polysomes (PubMed:25957688). Detected in ribosomes that are associated with the rough endoplasmic reticulum (By similarity). {ECO:0000250|UniProtKB:Q6SA96, ECO:0000269|Pu…	9	9	9	56.6	56.6	56.6	15.807	0	81.804	24439000000	287
A0A2R8Y849;A0A2R8YD14;E7ETK0;P62847;A0A2R8Y8A0	RPS24;RPS24;RPS24;RPS24;RPS24		A0A2R8YD14_HUMAN;E7ETK0_HUMAN;A0A2R8Y849_HUMAN;RS24_HUMAN;A0A2R8Y8A0_HUMAN	RPS24;RPS24 hCG_22610;RPS24;RPS24;RPS24	40S ribosomal protein S24;40S ribosomal protein S24;40S ribosomal protein S24;40S ribosomal protein S24 (Small ribosomal subunit protein eS24);40S ribosomal protein S24 (Fragment)	28.1058	28.1108	28.54	28.4766	29.5331	29.5102	29.1684	29.2232	29.807	29.597	29.206	29.4459	29.6723	29.3445	28.7588	29.1874	29.3592	29.332	29.088	29.337	29.5154	29.0851	29.126	29.1746	erythrocyte homeostasis [GO:0034101];nuclear-transcribed mRNA catabolic process, nonsense-mediated decay [GO:0000184];ribosomal small subunit biogenesis [GO:0042274];rRNA processing [GO:0006364];SRP-dependent cotranslational protein targeting to membrane [GO:0006614];translation [GO:0006412];translational initiation [GO:0006413];viral transcription [GO:0019083]	cytosol [GO:0005829];cytosolic small ribosomal subunit [GO:0022627];membrane [GO:0016020];nucleoplasm [GO:0005654];nucleus [GO:0005634];ribosome [GO:0005840];small ribosomal subunit [GO:0015935]	RNA binding [GO:0003723];structural constituent of ribosome [GO:0003735];translation initiation factor binding [GO:0031369]	HUMAN		3D-structure;Acetylation;Alternative splicing;Complete proteome;Diamond-Blackfan anemia;Direct protein sequencing;Isopeptide bond;Phosphoprotein;Proteomics identification;Reference proteome;Ribonucleoprotein;Ribosomal protein;Ubl conjugation	2 out of 5;5 out of 5	cytosol [GO:0005829];cytosolic small ribosomal subunit [GO:0022627];erythrocyte homeostasis [GO:0034101];membrane [GO:0016020];nuclear-transcribed mRNA catabolic process, nonsense-mediated decay [GO:0000184];nucleoplasm [GO:0005654];nucleus [GO:0005634];ribosomal small subunit biogenesis [GO:0042274];ribosome [GO:0005840];RNA binding [GO:0003723];rRNA processing [GO:0006364];small ribosomal subun…		8	8	8	40	40	40	19.258	0	28.607	27478000000	334
P62851	RPS25		RS25_HUMAN	RPS25	40S ribosomal protein S25 (Small ribosomal subunit protein eS25)	30.9631	30.6168	31.149	30.6394	31.1697	30.934	30.8996	30.8212	30.8986	30.99	30.855	30.8093	31.0643	30.9232	30.6493	30.5877	30.9428	30.8631	30.6262	30.677	30.663	30.8521	30.6555	30.7164	nuclear-transcribed mRNA catabolic process, nonsense-mediated decay [GO:0000184];SRP-dependent cotranslational protein targeting to membrane [GO:0006614];translation [GO:0006412];translational initiation [GO:0006413];viral transcription [GO:0019083]	cytosol [GO:0005829];cytosolic small ribosomal subunit [GO:0022627];extracellular exosome [GO:0070062];nucleolus [GO:0005730];nucleoplasm [GO:0005654];nucleus [GO:0005634];postsynaptic density [GO:0014069];ribosome [GO:0005840];small ribosomal subunit [GO:0015935]	RNA binding [GO:0003723];structural constituent of ribosome [GO:0003735]	HUMAN		3D-structure;Acetylation;Complete proteome;Direct protein sequencing;Reference proteome;Ribonucleoprotein;Ribosomal protein	5 out of 5	cytosol [GO:0005829];cytosolic small ribosomal subunit [GO:0022627];extracellular exosome [GO:0070062];nuclear-transcribed mRNA catabolic process, nonsense-mediated decay [GO:0000184];nucleolus [GO:0005730];nucleoplasm [GO:0005654];nucleus [GO:0005634];postsynaptic density [GO:0014069];ribosome [GO:0005840];RNA binding [GO:0003723];small ribosomal subunit [GO:0015935];SRP-dependent cotranslationa…		15	15	15	51.2	51.2	51.2	13.742	0	64.811	83271000000	461
P62854;Q5JNZ5	RPS26;RPS26P11		RS26_HUMAN;RS26L_HUMAN	RPS26;RPS26P11 RPS26L1	40S ribosomal protein S26 (Small ribosomal subunit protein eS26);Putative 40S ribosomal protein S26-like 1	26.4959	26.4567	26.6822	26.5402	28.9437	28.7339	28.525	28.7076	28.9029	28.8836	28.7461	28.8777	29.3199	29.1844	28.0453	28.5516	28.9076	28.7143	28.3906	28.5718	29.2259	28.5932	28.5355	28.7352	cytoplasmic translation [GO:0002181];negative regulation of RNA splicing [GO:0033119];nuclear-transcribed mRNA catabolic process, nonsense-mediated decay [GO:0000184];SRP-dependent cotranslational protein targeting to membrane [GO:0006614];translation [GO:0006412];translational initiation [GO:0006413];viral transcription [GO:0019083]	cytoplasmic side of rough endoplasmic reticulum membrane [GO:0098556];cytosol [GO:0005829];cytosolic small ribosomal subunit [GO:0022627];extracellular exosome [GO:0070062];membrane [GO:0016020];nucleoplasm [GO:0005654];polysomal ribosome [GO:0042788];small ribosomal subunit [GO:0015935]	cadherin binding [GO:0045296];mRNA binding [GO:0003729];RNA binding [GO:0003723];structural constituent of ribosome [GO:0003735]	HUMAN		3D-structure;Complete proteome;Cytoplasm;Diamond-Blackfan anemia;Direct protein sequencing;Disease mutation;Endoplasmic reticulum;Phosphoprotein;Reference proteome;Ribonucleoprotein;Ribosomal protein	2 out of 5;5 out of 5	cadherin binding [GO:0045296];cytoplasmic side of rough endoplasmic reticulum membrane [GO:0098556];cytoplasmic translation [GO:0002181];cytosol [GO:0005829];cytosolic small ribosomal subunit [GO:0022627];extracellular exosome [GO:0070062];membrane [GO:0016020];mRNA binding [GO:0003729];negative regulation of RNA splicing [GO:0033119];nuclear-transcribed mRNA catabolic process, nonsense-mediated …	SUBCELLULAR LOCATION: Cytoplasm, cytosol {ECO:0000269|PubMed:25957688}. Cytoplasm {ECO:0000305|PubMed:23636399, ECO:0000305|PubMed:25901680}. Rough endoplasmic reticulum {ECO:0000250|UniProtKB:P49171}. Note=Detected on cytosolic polysomes (PubMed:25957688). Detected in ribosomes that are associated with the rough endoplasmic reticulum (By similarity). {ECO:0000250|UniProtKB:P49171, ECO:0000269|Pu…	6	6	6	52.2	52.2	52.2	13.015	0	23.419	16308000000	225
P42677	RPS27		RS27_HUMAN	RPS27 MPS1	40S ribosomal protein S27 (Metallopan-stimulin 1) (MPS-1) (Small ribosomal subunit protein eS27)	28.4678	29.8773	28.5601	28.737	28.3827	28.6558	28.3043	28.1544	28.7685	28.3782	28.0901	28.4039	28.9002	28.8554	29.2048	28.2949	28.2765	28.7814	28.9303	28.5346	28.4447	28.1077	28.5469	28.1731	cell population proliferation [GO:0008283];nuclear-transcribed mRNA catabolic process, nonsense-mediated decay [GO:0000184];ribosomal small subunit assembly [GO:0000028];rRNA processing [GO:0006364];SRP-dependent cotranslational protein targeting to membrane [GO:0006614];translation [GO:0006412];translational initiation [GO:0006413];viral transcription [GO:0019083]	cytosol [GO:0005829];cytosolic small ribosomal subunit [GO:0022627];nucleoplasm [GO:0005654];nucleus [GO:0005634];postsynaptic density [GO:0014069];ribosome [GO:0005840]	DNA binding [GO:0003677];RNA binding [GO:0003723];structural constituent of ribosome [GO:0003735];zinc ion binding [GO:0008270]	HUMAN		3D-structure;Complete proteome;Diamond-Blackfan anemia;Direct protein sequencing;Metal-binding;Phosphoprotein;Reference proteome;Ribonucleoprotein;Ribosomal protein;Zinc;Zinc-finger	5 out of 5	cell population proliferation [GO:0008283];cytosol [GO:0005829];cytosolic small ribosomal subunit [GO:0022627];DNA binding [GO:0003677];nuclear-transcribed mRNA catabolic process, nonsense-mediated decay [GO:0000184];nucleoplasm [GO:0005654];nucleus [GO:0005634];postsynaptic density [GO:0014069];ribosomal small subunit assembly [GO:0000028];ribosome [GO:0005840];RNA binding [GO:0003723];rRNA proc…		6	6	3	41.7	41.7	15.5	9.461	0	27.99	18271000000	262
C9JLI6;H0YMV8;Q71UM5	RPS27L;RPS27L;RPS27L		H0YMV8_HUMAN;RS27L_HUMAN;C9JLI6_HUMAN	RPS27L;RPS27L;RPS27L	40S ribosomal protein S27;40S ribosomal protein S27;40S ribosomal protein S27-like (Small ribosomal subunit protein eS27-like)	NaN	26.3647	23.9734	NaN	23.8243	NaN	NaN	24.7355	NaN	NaN	NaN	NaN	NaN	24.5342	26.2953	NaN	23.118	NaN	NaN	NaN	NaN	NaN	NaN	NaN	activation of cysteine-type endopeptidase activity involved in apoptotic process [GO:0006919];DNA damage response, signal transduction by p53 class mediator resulting in transcription of p21 class mediator [GO:0006978];intrinsic apoptotic signaling pathway in response to DNA damage by p53 class mediator [GO:0042771];mitotic G1 DNA damage checkpoint [GO:0031571];positive regulation of translation …	cytosolic small ribosomal subunit [GO:0022627];nucleus [GO:0005634];ribosome [GO:0005840]	cysteine-type endopeptidase activator activity involved in apoptotic process [GO:0008656];metal ion binding [GO:0046872];RNA binding [GO:0003723];structural constituent of ribosome [GO:0003735];translation activator activity [GO:0008494]	HUMAN		Complete proteome;Metal-binding;Proteomics identification;Reference proteome;Ribonucleoprotein;Ribosomal protein;Signal;Zinc;Zinc-finger	2 out of 5;4 out of 5	activation of cysteine-type endopeptidase activity involved in apoptotic process [GO:0006919];cysteine-type endopeptidase activator activity involved in apoptotic process [GO:0008656];cytosolic small ribosomal subunit [GO:0022627];DNA damage response, signal transduction by p53 class mediator resulting in transcription of p21 class mediator [GO:0006978];intrinsic apoptotic signaling pathway in re…		6	3	3	52	30	30	11.345	0	7.1104	730580000	21
P62857	RPS28		RS28_HUMAN	RPS28	40S ribosomal protein S28 (Small ribosomal subunit protein eS28)	28.7757	29.9345	29.1902	28.7419	27.6815	27.6782	27.218	27.3942	27.6555	27.4113	27.3612	27.5003	27.5304	27.9653	28.9307	27.4451	27.1756	27.5065	27.9823	27.6404	26.8105	27.2031	27.4128	27.1004	cytoplasmic translation [GO:0002181];maturation of SSU-rRNA [GO:0030490];nuclear-transcribed mRNA catabolic process, nonsense-mediated decay [GO:0000184];ribosomal small subunit assembly [GO:0000028];ribosomal small subunit biogenesis [GO:0042274];ribosome biogenesis [GO:0042254];rRNA processing [GO:0006364];SRP-dependent cotranslational protein targeting to membrane [GO:0006614];translation [GO:…	cytoplasmic side of rough endoplasmic reticulum membrane [GO:0098556];cytosol [GO:0005829];cytosolic small ribosomal subunit [GO:0022627];extracellular exosome [GO:0070062];nucleoplasm [GO:0005654];polysomal ribosome [GO:0042788];small ribosomal subunit [GO:0015935]	RNA binding [GO:0003723];structural constituent of ribosome [GO:0003735]	HUMAN		3D-structure;Acetylation;Complete proteome;Cytoplasm;Diamond-Blackfan anemia;Direct protein sequencing;Endoplasmic reticulum;Phosphoprotein;Reference proteome;Ribonucleoprotein;Ribosomal protein	5 out of 5	cytoplasmic side of rough endoplasmic reticulum membrane [GO:0098556];cytoplasmic translation [GO:0002181];cytosol [GO:0005829];cytosolic small ribosomal subunit [GO:0022627];extracellular exosome [GO:0070062];maturation of SSU-rRNA [GO:0030490];nuclear-transcribed mRNA catabolic process, nonsense-mediated decay [GO:0000184];nucleoplasm [GO:0005654];polysomal ribosome [GO:0042788];ribosomal small…	SUBCELLULAR LOCATION: Cytoplasm, cytosol {ECO:0000269|PubMed:25957688}. Cytoplasm {ECO:0000305|PubMed:23636399, ECO:0000305|PubMed:25901680}. Rough endoplasmic reticulum {ECO:0000250|UniProtKB:Q6QAT1}. Note=Detected on cytosolic polysomes (PubMed:25957688). Detected in ribosomes that are associated with the rough endoplasmic reticulum (By similarity). {ECO:0000250|UniProtKB:Q6QAT1, ECO:0000269|Pu…	8	8	8	60.9	60.9	60.9	7.8409	0	164.21	13959000000	178
A0A2R8Y851;P62273;A0A2R8Y6P7;A0A087WTT6	RPS29;RPS29;RPS29;RPS29		RS29_HUMAN;A0A2R8Y851_HUMAN;A0A2R8Y6P7_HUMAN;A0A087WTT6_HUMAN	RPS29 hCG_20148;RPS29;RPS29;RPS29	40S ribosomal protein S29 (Ribosomal protein S29, isoform CRA_b);40S ribosomal protein S29 (Small ribosomal subunit protein uS14);40S ribosomal protein S29 (Fragment);40S ribosomal protein S29	27.1728	28.3249	28.9222	28.0586	27.0726	28.6602	28.2325	27.6369	27.8056	27.7453	28.0563	27.6464	28.2323	27.9612	27.974	28.1713	28.0253	28.3603	28.8113	27.9591	27.0348	27.5192	27.9936	28.134	cytoplasmic translation [GO:0002181];nuclear-transcribed mRNA catabolic process, nonsense-mediated decay [GO:0000184];SRP-dependent cotranslational protein targeting to membrane [GO:0006614];translation [GO:0006412];translational initiation [GO:0006413];viral transcription [GO:0019083]	cytoplasmic side of rough endoplasmic reticulum membrane [GO:0098556];cytosol [GO:0005829];cytosolic small ribosomal subunit [GO:0022627];extracellular exosome [GO:0070062];focal adhesion [GO:0005925];nucleoplasm [GO:0005654];polysomal ribosome [GO:0042788];ribosome [GO:0005840];small ribosomal subunit [GO:0015935]	RNA binding [GO:0003723];structural constituent of ribosome [GO:0003735];zinc ion binding [GO:0008270]	HUMAN		3D-structure;Acetylation;Alternative splicing;Complete proteome;Cytoplasm;Diamond-Blackfan anemia;Direct protein sequencing;Disease mutation;Endoplasmic reticulum;Metal-binding;Methylation;Phosphoprotein;Proteomics identification;Reference proteome;Ribonucleoprotein;Ribosomal protein;Zinc	1 out of 5;5 out of 5	cytoplasmic side of rough endoplasmic reticulum membrane [GO:0098556];cytoplasmic translation [GO:0002181];cytosol [GO:0005829];cytosolic small ribosomal subunit [GO:0022627];extracellular exosome [GO:0070062];focal adhesion [GO:0005925];nuclear-transcribed mRNA catabolic process, nonsense-mediated decay [GO:0000184];nucleoplasm [GO:0005654];polysomal ribosome [GO:0042788];ribosome [GO:0005840];R…	SUBCELLULAR LOCATION: Cytoplasm, cytosol {ECO:0000269|PubMed:25957688}. Cytoplasm {ECO:0000305|PubMed:23636399, ECO:0000305|PubMed:25901680}. Rough endoplasmic reticulum {ECO:0000250|UniProtKB:Q6QAP6}. Note=Detected on cytosolic polysomes (PubMed:25957688). Detected in ribosomes that are associated with the rough endoplasmic reticulum (By similarity). {ECO:0000250|UniProtKB:Q6QAP6, ECO:0000269|Pu…	8	8	8	92.9	92.9	92.9	6.6767	0	48.531	13861000000	252
P23396;H0YEU2;E9PL09;E9PPU1;F2Z2S8;H0YCJ7	RPS3;RPS3;RPS3;RPS3;RPS3;RPS3		RS3_HUMAN;E9PL09_HUMAN;E9PPU1_HUMAN;F2Z2S8_HUMAN;H0YCJ7_HUMAN;H0YEU2_HUMAN	RPS3 OK/SW-cl.26;RPS3;RPS3;RPS3;RPS3;RPS3	40S ribosomal protein S3 (EC 4.2.99.18) (Small ribosomal subunit protein uS3);40S ribosomal protein S3 (Fragment);40S ribosomal protein S3;40S ribosomal protein S3;40S ribosomal protein S3;40S ribosomal protein S3 (Fragment)	31.0508	31.2587	30.9852	31.2761	31.5442	31.5488	31.4782	31.489	31.6558	31.5633	31.5501	31.529	31.5702	31.593	31.3106	31.445	31.5772	31.5237	31.4961	31.4451	31.6114	31.5023	31.423	31.5437	apoptotic process [GO:0006915];cell division [GO:0051301];cellular response to DNA damage stimulus [GO:0006974];cellular response to hydrogen peroxide [GO:0070301];cellular response to tumor necrosis factor [GO:0071356];chromosome segregation [GO:0007059];DNA damage response, detection of DNA damage [GO:0042769];DNA repair [GO:0006281];negative regulation of DNA repair [GO:0045738];negative regul…	cytoplasm [GO:0005737];cytosol [GO:0005829];cytosolic small ribosomal subunit [GO:0022627];endoplasmic reticulum [GO:0005783];extracellular exosome [GO:0070062];focal adhesion [GO:0005925];membrane [GO:0016020];mitochondrial inner membrane [GO:0005743];mitochondrial matrix [GO:0005759];mitotic spindle [GO:0072686];NF-kappaB complex [GO:0071159];nucleolus [GO:0005730];nucleoplasm [GO:0005654];nucl…	class I DNA-(apurinic or apyrimidinic site) endonuclease activity [GO:0140078];damaged DNA binding [GO:0003684];DNA binding [GO:0003677];DNA-(apurinic or apyrimidinic site) endonuclease activity [GO:0003906];endodeoxyribonuclease activity [GO:0004520];enzyme binding [GO:0019899];Hsp70 protein binding [GO:0030544];Hsp90 protein binding [GO:0051879];iron-sulfur cluster binding [GO:0051536];kinase b…	HUMAN		3D-structure;Acetylation;Alternative splicing;Apoptosis;Cell cycle;Cell division;Complete proteome;Cytoplasm;Cytoskeleton;Direct protein sequencing;DNA damage;DNA repair;DNA-binding;Isopeptide bond;Lyase;Membrane;Methylation;Mitochondrion;Mitochondrion inner membrane;Mitosis;Nucleus;Phosphoprotein;Proteomics identification;Reference proteome;Ribonucleoprotein;Ribosomal protein;RNA-binding;Transcr…	1 out of 5;2 out of 5;5 out of 5	apoptotic process [GO:0006915];cell division [GO:0051301];cellular response to DNA damage stimulus [GO:0006974];cellular response to hydrogen peroxide [GO:0070301];cellular response to tumor necrosis factor [GO:0071356];chromosome segregation [GO:0007059];class I DNA-(apurinic or apyrimidinic site) endonuclease activity [GO:0140078];cytoplasm [GO:0005737];cytosol [GO:0005829];cytosolic small ribo…	Peripheral membrane protein {ECO:0000269|PubMed:23911537}. Cytoplasm, cytoskeleton, spindle {ECO:0000269|PubMed:23131551}. Note=In normal cells, located mainly in the cytoplasm with small amounts in the nucleus but translocates to the nucleus in cells undergoing apoptosis (By similarity). Nuclear translocation is induced by DNA damaging agents such as hydrogen peroxide (PubMed:17560175). Accumula…	32	32	17	89.7	89.7	59.7	26.688	0	323.31	138260000000	1545
E9PJN9	RPS3		E9PJN9_HUMAN	RPS3	40S ribosomal protein S3 (Fragment)	NaN	NaN	NaN	NaN	NaN	NaN	NaN	NaN	NaN	NaN	NaN	NaN	NaN	NaN	NaN	NaN	NaN	NaN	NaN	NaN	NaN	24.3834	NaN	NaN	translation [GO:0006412]		structural constituent of ribosome [GO:0003735]	HUMAN		Complete proteome;Proteomics identification;Reference proteome	1 out of 5	structural constituent of ribosome [GO:0003735];translation [GO:0006412]		2	1	1	55.6	30.6	30.6	3.8094	0.00033506	3.0595	598830000	19
P62861	FAU		RS30_HUMAN	FAU	40S ribosomal protein S30 (Small ribosomal subunit protein eS30)	30.9318	30.1655	31.1111	31.0831	29.6496	29.985	30.0108	29.6876	29.3571	29.666	30.1036	29.7955	29.9174	29.8687	28.9383	29.8249	30.0342	30.1696	30.3795	30.0085	30.0012	30.6583	30.2485	30.2988	antibacterial humoral response [GO:0019731];antimicrobial humoral immune response mediated by antimicrobial peptide [GO:0061844];defense response to Gram-positive bacterium [GO:0050830];innate immune response in mucosa [GO:0002227];nuclear-transcribed mRNA catabolic process, nonsense-mediated decay [GO:0000184];SRP-dependent cotranslational protein targeting to membrane [GO:0006614];translation […	cytosol [GO:0005829];cytosolic small ribosomal subunit [GO:0022627];extracellular space [GO:0005615];nucleoplasm [GO:0005654];small ribosomal subunit [GO:0015935]	RNA binding [GO:0003723];structural constituent of ribosome [GO:0003735]	HUMAN		3D-structure;Complete proteome;Direct protein sequencing;Polymorphism;Reference proteome;Ribonucleoprotein;Ribosomal protein	5 out of 5	antibacterial humoral response [GO:0019731];antimicrobial humoral immune response mediated by antimicrobial peptide [GO:0061844];cytosol [GO:0005829];cytosolic small ribosomal subunit [GO:0022627];defense response to Gram-positive bacterium [GO:0050830];extracellular space [GO:0005615];innate immune response in mucosa [GO:0002227];nuclear-transcribed mRNA catabolic process, nonsense-mediated deca…		5	5	1	33.9	33.9	13.6	6.6478	0	20.522	57898000000	309
P61247;D6RG13;E9PFI5	RPS3A;RPS3A;RPS3A		RS3A_HUMAN;D6RG13_HUMAN;E9PFI5_HUMAN	RPS3A FTE1 MFTL;RPS3A;RPS3A	40S ribosomal protein S3a (Small ribosomal subunit protein eS1) (v-fos transformation effector protein) (Fte-1);40S ribosomal protein S3a (Fragment);40S ribosomal protein S3a	30.78	30.9938	30.9017	30.7359	31.04	30.9162	30.7752	30.7257	31.0694	30.8678	30.7834	30.8167	30.9805	30.9272	31.0314	30.7614	30.9202	30.8218	30.8731	30.989	30.8167	30.7676	30.7631	30.9368	cell differentiation [GO:0030154];negative regulation of apoptotic process [GO:0043066];nuclear-transcribed mRNA catabolic process, nonsense-mediated decay [GO:0000184];SRP-dependent cotranslational protein targeting to membrane [GO:0006614];translation [GO:0006412];translational initiation [GO:0006413];viral transcription [GO:0019083]	cytoplasm [GO:0005737];cytosol [GO:0005829];cytosolic small ribosomal subunit [GO:0022627];endoplasmic reticulum [GO:0005783];extracellular exosome [GO:0070062];focal adhesion [GO:0005925];nucleolus [GO:0005730];nucleoplasm [GO:0005654];nucleus [GO:0005634];ribonucleoprotein complex [GO:1990904];ribosome [GO:0005840];synapse [GO:0045202]	mRNA 5'-UTR binding [GO:0048027];RNA binding [GO:0003723];structural constituent of ribosome [GO:0003735]	HUMAN		3D-structure;Acetylation;Complete proteome;Cytoplasm;Differentiation;Direct protein sequencing;Isopeptide bond;Nucleus;Phosphoprotein;Proteomics identification;Reference proteome;Ribonucleoprotein;Ribosomal protein;Ubl conjugation	2 out of 5;3 out of 5;5 out of 5	cell differentiation [GO:0030154];cytoplasm [GO:0005737];cytosol [GO:0005829];cytosolic small ribosomal subunit [GO:0022627];endoplasmic reticulum [GO:0005783];extracellular exosome [GO:0070062];focal adhesion [GO:0005925];mRNA 5'-UTR binding [GO:0048027];negative regulation of apoptotic process [GO:0043066];nuclear-transcribed mRNA catabolic process, nonsense-mediated decay [GO:0000184];nucleolu…	SUBCELLULAR LOCATION: Cytoplasm {ECO:0000255|HAMAP-Rule:MF_03122, ECO:0000269|PubMed:17289661}. Nucleus {ECO:0000255|HAMAP-Rule:MF_03122}. Note=Localized in cytoplasmic mRNP granules containing untranslated mRNAs.;SUBCELLULAR LOCATION: Cytoplasm {ECO:0000256|HAMAP-Rule:MF_03122}. Nucleus {ECO:0000256|HAMAP-Rule:MF_03122}. Note=Localized in cytoplasmic mRNP granules containing untranslated mRNAs. …	36	36	0	69.7	69.7	0	29.945	0	242.88	95137000000	1288
P62701	RPS4X		RS4X_HUMAN	RPS4X CCG2 RPS4 SCAR	40S ribosomal protein S4, X isoform (SCR10) (Single copy abundant mRNA protein) (Small ribosomal subunit protein eS4)	31.9078	31.6234	31.8494	31.8736	32.4099	32.4573	32.3879	32.2639	32.2976	32.2998	32.3501	32.271	32.3696	32.3387	31.5999	32.4781	32.3303	32.4599	32.4967	32.1909	32.453	32.404	32.4441	32.5376	multicellular organism development [GO:0007275];nuclear-transcribed mRNA catabolic process, nonsense-mediated decay [GO:0000184];positive regulation of cell population proliferation [GO:0008284];positive regulation of translation [GO:0045727];SRP-dependent cotranslational protein targeting to membrane [GO:0006614];translation [GO:0006412];translational initiation [GO:0006413];viral transcription …	cytoplasmic ribonucleoprotein granule [GO:0036464];cytosol [GO:0005829];cytosolic small ribosomal subunit [GO:0022627];extracellular exosome [GO:0070062];focal adhesion [GO:0005925];membrane [GO:0016020];nucleoplasm [GO:0005654];polysome [GO:0005844];ribonucleoprotein complex [GO:1990904];ribosome [GO:0005840];small ribosomal subunit [GO:0015935];synapse [GO:0045202]	RNA binding [GO:0003723];rRNA binding [GO:0019843];structural constituent of ribosome [GO:0003735]	HUMAN		3D-structure;Acetylation;Complete proteome;Cytoplasm;Direct protein sequencing;Isopeptide bond;Reference proteome;Ribonucleoprotein;Ribosomal protein;RNA-binding;rRNA-binding;Ubl conjugation	5 out of 5	cytoplasmic ribonucleoprotein granule [GO:0036464];cytosol [GO:0005829];cytosolic small ribosomal subunit [GO:0022627];extracellular exosome [GO:0070062];focal adhesion [GO:0005925];membrane [GO:0016020];multicellular organism development [GO:0007275];nuclear-transcribed mRNA catabolic process, nonsense-mediated decay [GO:0000184];nucleoplasm [GO:0005654];polysome [GO:0005844];positive regulation…	SUBCELLULAR LOCATION: Cytoplasm {ECO:0000269|PubMed:17289661}. Note=Localized in cytoplasmic mRNP granules containing untranslated mRNAs.	33	33	15	78.7	78.7	49.4	29.597	0	294.16	238570000000	1782
M0R0F0;P46782;M0QZN2	RPS5;RPS5;RPS5		RS5_HUMAN;M0R0F0_HUMAN;M0QZN2_HUMAN	RPS5;RPS5;RPS5	40S ribosomal protein S5 (Fragment);40S ribosomal protein S5 (Small ribosomal subunit protein uS7) [Cleaved into: 40S ribosomal protein S5, N-terminally processed];40S ribosomal protein S5	29.1748	29.5634	29.616	29.2547	29.7477	29.8937	29.7161	29.7397	29.893	29.9802	29.8463	29.8921	29.9111	29.873	29.6948	29.5573	29.7139	29.7963	29.7331	29.6799	29.6793	29.4654	29.6304	29.7269	nuclear-transcribed mRNA catabolic process, nonsense-mediated decay [GO:0000184];regulation of translational fidelity [GO:0006450];ribosomal small subunit assembly [GO:0000028];SRP-dependent cotranslational protein targeting to membrane [GO:0006614];translation [GO:0006412];translational initiation [GO:0006413];viral transcription [GO:0019083]	cytosol [GO:0005829];cytosolic small ribosomal subunit [GO:0022627];extracellular exosome [GO:0070062];focal adhesion [GO:0005925];membrane [GO:0016020];nucleoplasm [GO:0005654];ribonucleoprotein complex [GO:1990904];small ribosomal subunit [GO:0015935]	mRNA binding [GO:0003729];RNA binding [GO:0003723];rRNA binding [GO:0019843];structural constituent of ribosome [GO:0003735]	HUMAN		3D-structure;Acetylation;Complete proteome;Direct protein sequencing;Isopeptide bond;Phosphoprotein;Proteomics identification;Reference proteome;Ribonucleoprotein;Ribosomal protein;Ubl conjugation	1 out of 5;5 out of 5	cytosol [GO:0005829];cytosolic small ribosomal subunit [GO:0022627];extracellular exosome [GO:0070062];focal adhesion [GO:0005925];membrane [GO:0016020];mRNA binding [GO:0003729];nuclear-transcribed mRNA catabolic process, nonsense-mediated decay [GO:0000184];nucleoplasm [GO:0005654];regulation of translational fidelity [GO:0006450];ribonucleoprotein complex [GO:1990904];ribosomal small subunit a…		18	18	2	57.8	57.8	10.8	22.876	0	163.2	39846000000	528
P62753;A2A3R5	RPS6;RPS6		RS6_HUMAN;A2A3R5_HUMAN	RPS6 OK/SW-cl.2;RPS6 hCG_1741512	40S ribosomal protein S6 (Phosphoprotein NP33) (Small ribosomal subunit protein eS6);40S ribosomal protein S6	30.1766	30.5725	30.2999	30.3768	29.5442	29.489	29.4343	29.3253	29.7227	29.4097	29.407	29.3667	29.7221	29.581	29.915	29.504	29.3834	29.5958	29.9098	29.6669	29.603	29.3172	29.7572	29.5045	activation-induced cell death of T cells [GO:0006924];erythrocyte development [GO:0048821];G1/S transition of mitotic cell cycle [GO:0000082];gastrulation [GO:0007369];glucose homeostasis [GO:0042593];mammalian oogenesis stage [GO:0022605];mitotic cell cycle checkpoint [GO:0007093];negative regulation of apoptotic process [GO:0043066];nuclear-transcribed mRNA catabolic process, nonsense-mediated …	cell body [GO:0044297];cytoplasmic ribonucleoprotein granule [GO:0036464];cytosol [GO:0005829];cytosolic small ribosomal subunit [GO:0022627];dendrite [GO:0030425];endoplasmic reticulum [GO:0005783];membrane [GO:0016020];nucleolus [GO:0005730];nucleoplasm [GO:0005654];nucleus [GO:0005634];perinuclear region of cytoplasm [GO:0048471];polysome [GO:0005844];ribonucleoprotein complex [GO:1990904];rib…	protein kinase binding [GO:0019901];RNA binding [GO:0003723];structural constituent of ribosome [GO:0003735]	HUMAN		3D-structure;Acetylation;Complete proteome;Direct protein sequencing;Hydroxylation;Isopeptide bond;Phosphoprotein;Polymorphism;Proteomics identification;Reference proteome;Ribonucleoprotein;Ribosomal protein;Ubl conjugation	2 out of 5;5 out of 5	activation-induced cell death of T cells [GO:0006924];cell body [GO:0044297];cytoplasmic ribonucleoprotein granule [GO:0036464];cytosol [GO:0005829];cytosolic small ribosomal subunit [GO:0022627];dendrite [GO:0030425];endoplasmic reticulum [GO:0005783];erythrocyte development [GO:0048821];G1/S transition of mitotic cell cycle [GO:0000082];gastrulation [GO:0007369];glucose homeostasis [GO:0042593]…		20	20	20	57	57	57	28.68	0	260.45	42860000000	733
A0A2R8Y623	RPS7		A0A2R8Y623_HUMAN	RPS7	40S ribosomal protein S7 (Fragment)	27.7884	26.9353	26.0144	26.419	NaN	NaN	NaN	NaN	NaN	NaN	NaN	NaN	NaN	NaN	NaN	NaN	NaN	NaN	NaN	NaN	NaN	NaN	NaN	NaN	translation [GO:0006412]	ribosome [GO:0005840]	structural constituent of ribosome [GO:0003735]	HUMAN		Complete proteome;Proteomics identification;Reference proteome;Ribonucleoprotein;Ribosomal protein	1 out of 5	ribosome [GO:0005840];structural constituent of ribosome [GO:0003735];translation [GO:0006412]		23	3	3	76.9	8.9	8.9	19.405	0	21.425	1568700000	15
P62081;B5MCP9	RPS7;RPS7		RS7_HUMAN;B5MCP9_HUMAN	RPS7;RPS7	40S ribosomal protein S7 (Small ribosomal subunit protein eS7);40S ribosomal protein S7	30.9364	31.1355	31.0844	31.1203	31.6715	31.4731	31.4389	31.4802	31.5208	31.4962	31.4471	31.4595	31.3309	31.481	31.5005	31.2858	31.588	31.5163	31.4469	31.2768	31.4691	31.4538	31.4208	31.2713	cell differentiation [GO:0030154];negative regulation of ubiquitin protein ligase activity [GO:1904667];negative regulation of ubiquitin-dependent protein catabolic process [GO:2000059];neural tube closure [GO:0001843];nuclear-transcribed mRNA catabolic process, nonsense-mediated decay [GO:0000184];positive regulation of gene expression [GO:0010628];positive regulation of intrinsic apoptotic sign…	cytosol [GO:0005829];cytosolic small ribosomal subunit [GO:0022627];focal adhesion [GO:0005925];membrane [GO:0016020];microtubule organizing center [GO:0005815];nucleolus [GO:0005730];nucleoplasm [GO:0005654];nucleus [GO:0005634];protein-containing complex [GO:0032991];ribonucleoprotein complex [GO:1990904];ribosome [GO:0005840];small-subunit processome [GO:0032040];synapse [GO:0045202]	mRNA 3'-UTR binding [GO:0003730];mRNA 5'-UTR binding [GO:0048027];protein kinase binding [GO:0019901];RNA binding [GO:0003723];structural constituent of ribosome [GO:0003735];ubiquitin ligase inhibitor activity [GO:1990948]	HUMAN		3D-structure;Acetylation;Complete proteome;Cytoplasm;Cytoskeleton;Diamond-Blackfan anemia;Direct protein sequencing;Isopeptide bond;Proteomics identification;Reference proteome;Ribonucleoprotein;Ribosomal protein;Ubl conjugation	1 out of 5;5 out of 5	cell differentiation [GO:0030154];cytosol [GO:0005829];cytosolic small ribosomal subunit [GO:0022627];focal adhesion [GO:0005925];membrane [GO:0016020];microtubule organizing center [GO:0005815];mRNA 3'-UTR binding [GO:0003730];mRNA 5'-UTR binding [GO:0048027];negative regulation of ubiquitin protein ligase activity [GO:1904667];negative regulation of ubiquitin-dependent protein catabolic process…	SUBCELLULAR LOCATION: Cytoplasm, cytoskeleton, microtubule organizing center, centrosome {ECO:0000269|PubMed:14654843, ECO:0000269|PubMed:20873783}. Note=Colocalizes with NEK6 in the centrosome. {ECO:0000269|PubMed:20873783}.	28	28	8	78.4	78.4	23.2	22.127	0	323.31	124830000000	1144
P62241	RPS8		RS8_HUMAN	RPS8 OK/SW-cl.83	40S ribosomal protein S8 (Small ribosomal subunit protein eS8)	31.088	31.083	31.121	31.2182	31.1711	31.1689	31.15	31.2191	31.2968	31.2273	31.2068	31.1821	31.3312	31.1819	31.1258	31.1408	31.3766	31.2778	31.2079	31.0632	31.2627	31.2845	31.3413	31.3268	maturation of SSU-rRNA from tricistronic rRNA transcript (SSU-rRNA, 5.8S rRNA, LSU-rRNA) [GO:0000462];nuclear-transcribed mRNA catabolic process, nonsense-mediated decay [GO:0000184];SRP-dependent cotranslational protein targeting to membrane [GO:0006614];translation [GO:0006412];translational initiation [GO:0006413];viral transcription [GO:0019083]	cytosol [GO:0005829];cytosolic small ribosomal subunit [GO:0022627];endoplasmic reticulum [GO:0005783];extracellular exosome [GO:0070062];focal adhesion [GO:0005925];membrane [GO:0016020];nucleoplasm [GO:0005654];nucleus [GO:0005634];ribonucleoprotein complex [GO:1990904]	RNA binding [GO:0003723];structural constituent of ribosome [GO:0003735]	HUMAN		3D-structure;Acetylation;Complete proteome;Cytoplasm;Direct protein sequencing;Isopeptide bond;Lipoprotein;Membrane;Myristate;Phosphoprotein;Polymorphism;Reference proteome;Ribonucleoprotein;Ribosomal protein;Ubl conjugation	5 out of 5	cytosol [GO:0005829];cytosolic small ribosomal subunit [GO:0022627];endoplasmic reticulum [GO:0005783];extracellular exosome [GO:0070062];focal adhesion [GO:0005925];maturation of SSU-rRNA from tricistronic rRNA transcript (SSU-rRNA, 5.8S rRNA, LSU-rRNA) [GO:0000462];membrane [GO:0016020];nuclear-transcribed mRNA catabolic process, nonsense-mediated decay [GO:0000184];nucleoplasm [GO:0005654];nuc…	Lipid-anchor {ECO:0000305}. Note=Localized in cytoplasmic mRNP granules containing untranslated mRNAs.;SUBCELLULAR LOCATION: Cytoplasm {ECO:0000269|PubMed:17289661}. Membrane {ECO:0000305}	18	18	2	64.9	64.9	7.7	24.205	0	266.58	110210000000	830
A0A0C4DG17;C9J9K3;P08865	RPSA;RPSA;RPSA		C9J9K3_HUMAN;RSSA_HUMAN;A0A0C4DG17_HUMAN	RPSA hCG_1997894;RPSA;RPSA LAMBR LAMR1	40S ribosomal protein SA (37 kDa laminin receptor precursor) (37LRP) (37/67 kDa laminin receptor) (LRP/LR) (67 kDa laminin receptor) (67LR) (Laminin receptor 1) (LamR) (Laminin-binding protein precursor p40) (LBP/p40);40S ribosomal protein SA (Fragment);40S ribosomal protein SA (37 kDa laminin receptor precursor) (37LRP) (37/67 kDa laminin receptor) (LRP/LR) (67 kDa laminin receptor) (67LR) (Colo…	30.9586	30.8899	31.3671	31.0316	32.0161	31.9677	31.9628	31.9621	32.0582	32.1037	31.9289	31.9498	31.9713	32.0654	31.7451	31.8286	32.0093	31.9341	31.5518	31.6431	32.0048	32.0099	31.5708	31.803	cell adhesion [GO:0007155];cytoplasmic translation [GO:0002181];nuclear-transcribed mRNA catabolic process, nonsense-mediated decay [GO:0000184];ribosomal small subunit assembly [GO:0000028];SRP-dependent cotranslational protein targeting to membrane [GO:0006614];translation [GO:0006412];translational initiation [GO:0006413];viral transcription [GO:0019083]	cytoplasm [GO:0005737];cytosol [GO:0005829];cytosolic small ribosomal subunit [GO:0022627];extracellular exosome [GO:0070062];membrane [GO:0016020];nucleoplasm [GO:0005654];nucleus [GO:0005634];plasma membrane [GO:0005886];small ribosomal subunit [GO:0015935]	laminin binding [GO:0043236];laminin receptor activity [GO:0005055];ribosome binding [GO:0043022];RNA binding [GO:0003723];structural constituent of ribosome [GO:0003735];virus receptor activity [GO:0001618]	HUMAN		3D-structure;Acetylation;Cell membrane;Complete proteome;Cytoplasm;Direct protein sequencing;Disease mutation;Host cell receptor for virus entry;Host-virus interaction;Isopeptide bond;Membrane;Nucleus;Phosphoprotein;Polymorphism;Proteomics identification;Receptor;Reference proteome;Repeat;Ribonucleoprotein;Ribosomal protein;Ubl conjugation	2 out of 5;4 out of 5;5 out of 5	cell adhesion [GO:0007155];cytoplasm [GO:0005737];cytoplasmic translation [GO:0002181];cytosol [GO:0005829];cytosolic small ribosomal subunit [GO:0022627];extracellular exosome [GO:0070062];laminin binding [GO:0043236];laminin receptor activity [GO:0005055];membrane [GO:0016020];nuclear-transcribed mRNA catabolic process, nonsense-mediated decay [GO:0000184];nucleoplasm [GO:0005654];nucleus [GO:0…	SUBCELLULAR LOCATION: Cell membrane {ECO:0000256|HAMAP-Rule:MF_03016}. Cytoplasm {ECO:0000256|HAMAP-Rule:MF_03016, ECO:0000256|SAAS:SAAS01080644}. Nucleus {ECO:0000256|HAMAP-Rule:MF_03016}. Note=67LR is found at the surface of the plasma membrane, with its C-terminal laminin-binding domain accessible to extracellular ligands. 37LRP is found at the cell surface, in the cytoplasm and in the nucleus…	22	22	10	71.9	71.9	45.6	29.404	0	323.31	173340000000	1450
Q9BRK5;G3V1E2	SDF4;SDF4		CAB45_HUMAN;G3V1E2_HUMAN	SDF4 CAB45 PSEC0034;SDF4 hCG_19193	45 kDa calcium-binding protein (Cab45) (Stromal cell-derived factor 4) (SDF-4);45 kDa calcium-binding protein (Stromal cell derived factor 4, isoform CRA_a)	27.3324	27.7378	27.1132	27.4603	27.3518	27.1135	27.2357	27.2948	27.0871	26.9961	27.2094	27.3042	26.9672	26.9898	27.463	27.0958	26.7924	26.9261	26.9083	27.0007	26.8247	26.6978	27.2861	27.2147	calcium-ion regulated exocytosis [GO:0017156];cerebellum development [GO:0021549];fat cell differentiation [GO:0045444];response to ethanol [GO:0045471];UV protection [GO:0009650];zymogen granule exocytosis [GO:0070625]	bleb [GO:0032059];cytoplasm [GO:0005737];endoplasmic reticulum [GO:0005783];extracellular exosome [GO:0070062];Golgi apparatus [GO:0005794];Golgi lumen [GO:0005796];late endosome [GO:0005770];membrane [GO:0016020];plasma membrane [GO:0005886]	calcium ion binding [GO:0005509];identical protein binding [GO:0042802]	HUMAN		Alternative splicing;Calcium;Cell membrane;Cell projection;Complete proteome;Cytoplasm;Exocytosis;Glycoprotein;Golgi apparatus;Membrane;Metal-binding;Phosphoprotein;Polymorphism;Proteomics identification;Reference proteome;Repeat;Signal	1 out of 5;5 out of 5	bleb [GO:0032059];calcium ion binding [GO:0005509];calcium-ion regulated exocytosis [GO:0017156];cerebellum development [GO:0021549];cytoplasm [GO:0005737];endoplasmic reticulum [GO:0005783];extracellular exosome [GO:0070062];fat cell differentiation [GO:0045444];Golgi apparatus [GO:0005794];Golgi lumen [GO:0005796];identical protein binding [GO:0042802];late endosome [GO:0005770];membrane [GO:00…	SUBCELLULAR LOCATION: Isoform 1: Golgi apparatus lumen {ECO:0000250|UniProtKB:Q61112}.;SUBCELLULAR LOCATION: Isoform 5: Cytoplasm {ECO:0000269|PubMed:17442889}. Cell membrane {ECO:0000269|PubMed:17442889}. Cell projection, bleb. Note=Isoform 5 colocalizes with STX3 and STXBP1 isoform 2 at the plasma membrane and cell surface blebs. {ECO:0000269|PubMed:17442889}.	16	16	5	51.4	51.4	19.9	41.806	0	169.03	6943700000	203
P08195;F5GZS6;J3KPF3	SLC3A2;SLC3A2;SLC3A2		F5GZS6_HUMAN;4F2_HUMAN;J3KPF3_HUMAN	SLC3A2 MDU1;SLC3A2;SLC3A2 hCG_2016598	4F2 cell-surface antigen heavy chain (4F2hc) (4F2 heavy chain antigen) (Lymphocyte activation antigen 4F2 large subunit) (Solute carrier family 3 member 2) (CD antigen CD98);4F2 cell-surface antigen heavy chain;4F2 cell-surface antigen heavy chain (Solute carrier family 3 (Activators of dibasic and neutral amino acid transport), member 2, isoform CRA_a)	32.6882	32.6232	32.6501	32.6024	32.2446	32.2202	32.1692	32.1042	32.2962	32.2769	32.1431	32.1186	32.2157	32.2226	32.3056	32.1228	32.271	32.2684	32.2866	32.3955	32.4436	32.3456	32.4997	32.5228	amino acid transport [GO:0006865];calcium ion transport [GO:0006816];carbohydrate metabolic process [GO:0005975];L-alpha-amino acid transmembrane transport [GO:1902475];leukocyte migration [GO:0050900];L-leucine import across plasma membrane [GO:1903801];response to exogenous dsRNA [GO:0043330];tryptophan transport [GO:0015827]	amino acid transport complex [GO:1990184];apical plasma membrane [GO:0016324];cell junction [GO:0030054];cell surface [GO:0009986];cytosol [GO:0005829];extracellular exosome [GO:0070062];integral component of membrane [GO:0016021];lysosomal membrane [GO:0005765];melanosome [GO:0042470];membrane [GO:0016020];nucleoplasm [GO:0005654];plasma membrane [GO:0005886];synapse [GO:0045202]	cadherin binding [GO:0045296];calcium:sodium antiporter activity [GO:0005432];catalytic activity [GO:0003824];double-stranded RNA binding [GO:0003725];neutral amino acid transmembrane transporter activity [GO:0015175];RNA binding [GO:0003723]	HUMAN	Signal-anchor for type II membrane protein. {ECO:0000269|PubMed:30867591}.;TRANSMEM 152 174 Helical. {ECO:0000256|SAM:Phobius}.;TRANSMEM 184 206 Helical. {ECO:0000256|SAM:Phobius}.;TRANSMEM 185 205 Helical	3D-structure;Acetylation;Alternative splicing;Amino-acid transport;Cell junction;Cell membrane;Complete proteome;Direct protein sequencing;Disulfide bond;Glycoprotein;Isopeptide bond;Lysosome;Membrane;Phosphoprotein;Proteomics identification;Reference proteome;Signal-anchor;Transmembrane;Transmembrane helix;Transport;Ubl conjugation	2 out of 5;5 out of 5	amino acid transport [GO:0006865];amino acid transport complex [GO:1990184];apical plasma membrane [GO:0016324];cadherin binding [GO:0045296];calcium ion transport [GO:0006816];calcium:sodium antiporter activity [GO:0005432];carbohydrate metabolic process [GO:0005975];catalytic activity [GO:0003824];cell junction [GO:0030054];cell surface [GO:0009986];cytosol [GO:0005829];double-stranded RNA bind…	Single-pass type II membrane protein {ECO:0000269|PubMed:30867591}. Cell junction {ECO:0000250|UniProtKB:P10852}. Lysosome membrane {ECO:0000269|PubMed:25998567}. Melanosome {ECO:0000269|PubMed:17081065}. Note=Identified by mass spectrometry in melanosome fractions from stage I to stage IV (PubMed:17081065). Localized at the plasma membrane when associated with SLC7A5 or SLC7A8 (PubMed:9751058, P…	41	41	27	63.8	63.8	48.7	64.872	0	323.31	252300000000	1680
F5H0E2	SLC3A2		F5H0E2_HUMAN	SLC3A2	4F2 cell-surface antigen heavy chain (Fragment)	NaN	24.5295	NaN	23.9817	NaN	NaN	NaN	NaN	NaN	NaN	NaN	NaN	NaN	NaN	NaN	NaN	NaN	NaN	NaN	NaN	NaN	NaN	NaN	NaN	amino acid transport [GO:0006865];carbohydrate metabolic process [GO:0005975]	integral component of membrane [GO:0016021]	catalytic activity [GO:0003824]	HUMAN	TRANSMEM 82 99 Helical. {ECO:0000256|SAM:Phobius}.	Complete proteome;Membrane;Proteomics identification;Reference proteome;Transmembrane;Transmembrane helix	2 out of 5	amino acid transport [GO:0006865];carbohydrate metabolic process [GO:0005975];catalytic activity [GO:0003824];integral component of membrane [GO:0016021]		13	1	0	79.3	26.2	0	15.754	0	37.623	111580000	5
A0A0H3NKD9	gcpE	SL1344_2485	A0A0H3NKD9_SALTS	gcpE ispG SL1344_2485	4-hydroxy-3-methylbut-2-en-1-yl diphosphate synthase (flavodoxin) (EC 1.17.7.3) (1-hydroxy-2-methyl-2-(E)-butenyl 4-diphosphate synthase)	NaN	NaN	NaN	NaN	NaN	NaN	NaN	24.9962	NaN	25.2766	NaN	NaN	NaN	NaN	NaN	NaN	NaN	NaN	NaN	NaN	NaN	NaN	NaN	NaN	isopentenyl diphosphate biosynthetic process, methylerythritol 4-phosphate pathway [GO:0019288];terpenoid biosynthetic process [GO:0016114]		4 iron, 4 sulfur cluster binding [GO:0051539];4-hydroxy-3-methylbut-2-en-1-yl diphosphate synthase activity [GO:0046429];iron ion binding [GO:0005506]	SALTS		4Fe-4S;Coiled coil;Complete proteome;Iron;Iron-sulfur;Isoprene biosynthesis;Metal-binding;Oxidoreductase	3 out of 5	4 iron, 4 sulfur cluster binding [GO:0051539];4-hydroxy-3-methylbut-2-en-1-yl diphosphate synthase activity [GO:0046429];iron ion binding [GO:0005506];isopentenyl diphosphate biosynthetic process, methylerythritol 4-phosphate pathway [GO:0019288];terpenoid biosynthetic process [GO:0016114]		6	6	6	22.8	22.8	22.8	40.553	0.0035543	1.9835	414010000	8
A0A0B4J1R4;P32754	HPD;HPD		A0A0B4J1R4_HUMAN;HPPD_HUMAN	HPD;HPD PPD	4-hydroxyphenylpyruvate dioxygenase;4-hydroxyphenylpyruvate dioxygenase (EC 1.13.11.27) (4-hydroxyphenylpyruvic acid oxidase) (4HPPD) (HPD) (HPPDase)	25.9117	25.4892	25.845	25.5637	NaN	25.0429	25.2722	25.6126	25.0892	24.568	25.0711	24.9099	24.9771	24.5571	24.5267	25.3645	24.2638	24.328	23.8768	24.5946	23.7122	23.5463	23.4466	23.9514	L-phenylalanine catabolic process [GO:0006559];tyrosine catabolic process [GO:0006572]	cytosol [GO:0005829];endoplasmic reticulum membrane [GO:0005789];extracellular exosome [GO:0070062];Golgi membrane [GO:0000139]	4-hydroxyphenylpyruvate dioxygenase activity [GO:0003868];metal ion binding [GO:0046872]	HUMAN		3D-structure;Acetylation;Alternative splicing;Coiled coil;Complete proteome;Dioxygenase;Disease mutation;Iron;Mental retardation;Metal-binding;Oxidoreductase;Phenylalanine catabolism;Phosphoprotein;Polymorphism;Proteomics identification;Reference proteome;Repeat;Tyrosine catabolism	2 out of 5;5 out of 5	4-hydroxyphenylpyruvate dioxygenase activity [GO:0003868];cytosol [GO:0005829];endoplasmic reticulum membrane [GO:0005789];extracellular exosome [GO:0070062];Golgi membrane [GO:0000139];L-phenylalanine catabolic process [GO:0006559];metal ion binding [GO:0046872];tyrosine catabolic process [GO:0006572]		12	12	12	50.6	50.6	50.6	44.964	0	17.708	1568000000	46
Q96IR7	HPDL		HPDL_HUMAN	HPDL GLOXD1	4-hydroxyphenylpyruvate dioxygenase-like protein (EC 1.13.-.-) (Glyoxalase domain-containing protein 1)	28.2213	27.875	27.7398	27.8831	27.7976	28.0734	28.0624	27.9074	27.6804	27.6291	28.0344	27.9763	27.7553	28.042	27.8736	27.8839	27.6745	27.9198	27.6597	27.6538	27.8982	27.96	27.7314	27.5048	aromatic amino acid family metabolic process [GO:0009072]		4-hydroxyphenylpyruvate dioxygenase activity [GO:0003868];metal ion binding [GO:0046872]	HUMAN		Complete proteome;Dioxygenase;Iron;Metal-binding;Oxidoreductase;Reference proteome;Repeat	3 out of 5	4-hydroxyphenylpyruvate dioxygenase activity [GO:0003868];aromatic amino acid family metabolic process [GO:0009072];metal ion binding [GO:0046872]		18	18	18	79.5	79.5	79.5	39.385	0	181.69	10729000000	308
A0A0H3NE87	dapA	SL1344_2452	A0A0H3NE87_SALTS	dapA SL1344_2452	4-hydroxy-tetrahydrodipicolinate synthase (HTPA synthase) (EC 4.3.3.7)	NaN	NaN	NaN	NaN	NaN	NaN	NaN	NaN	NaN	NaN	NaN	NaN	NaN	24.4715	24.9119	24.7172	25.3554	25.0695	24.5485	24.5642	25.6251	25.1393	25.6756	25.5906	diaminopimelate biosynthetic process [GO:0019877];lysine biosynthetic process via diaminopimelate [GO:0009089]	cytoplasm [GO:0005737]	4-hydroxy-tetrahydrodipicolinate synthase activity [GO:0008840]	SALTS		Amino-acid biosynthesis;Complete proteome;Cytoplasm;Diaminopimelate biosynthesis;Lyase;Lysine biosynthesis;Schiff base	3 out of 5	4-hydroxy-tetrahydrodipicolinate synthase activity [GO:0008840];cytoplasm [GO:0005737];diaminopimelate biosynthetic process [GO:0019877];lysine biosynthetic process via diaminopimelate [GO:0009089]	SUBCELLULAR LOCATION: Cytoplasm {ECO:0000256|HAMAP-Rule:MF_00418, ECO:0000256|SAAS:SAAS00543063}.	7	7	7	36	36	36	31.294	0	31.143	773610000	20
P49189	ALDH9A1		AL9A1_HUMAN	ALDH9A1 ALDH4 ALDH7 ALDH9	4-trimethylaminobutyraldehyde dehydrogenase (TMABA-DH) (TMABALDH) (EC 1.2.1.47) (Aldehyde dehydrogenase E3 isozyme) (Aldehyde dehydrogenase family 9 member A1) (EC 1.2.1.3) (Gamma-aminobutyraldehyde dehydrogenase) (EC 1.2.1.19) (R-aminobutyraldehyde dehydrogenase) [Cleaved into: 4-trimethylaminobutyraldehyde dehydrogenase, N-terminally processed]	27.299	26.6866	27.3252	27.0874	27.967	27.7856	27.8987	27.9641	27.9748	27.8675	28.0428	27.933	27.9639	27.8648	27.3533	28.2612	27.7378	27.7058	27.7698	27.5267	27.5771	27.4675	27.5992	27.9751	carnitine biosynthetic process [GO:0045329];cellular aldehyde metabolic process [GO:0006081];hormone metabolic process [GO:0042445];neurotransmitter biosynthetic process [GO:0042136];oxidation-reduction process [GO:0055114];protein homotetramerization [GO:0051289]	cytoplasm [GO:0005737];cytosol [GO:0005829];extracellular exosome [GO:0070062]	1-pyrroline dehydrogenase activity [GO:0033737];4-trimethylammoniobutyraldehyde dehydrogenase activity [GO:0047105];aldehyde dehydrogenase (NAD+) activity [GO:0004029];aminobutyraldehyde dehydrogenase activity [GO:0019145];glyceraldehyde-3-phosphate dehydrogenase (NAD+) (non-phosphorylating) activity [GO:0043878]	HUMAN		3D-structure;Acetylation;Alternative initiation;Alternative splicing;Complete proteome;Cytoplasm;Direct protein sequencing;NAD;Oxidoreductase;Polymorphism;Reference proteome	5 out of 5	1-pyrroline dehydrogenase activity [GO:0033737];4-trimethylammoniobutyraldehyde dehydrogenase activity [GO:0047105];aldehyde dehydrogenase (NAD+) activity [GO:0004029];aminobutyraldehyde dehydrogenase activity [GO:0019145];carnitine biosynthetic process [GO:0045329];cellular aldehyde metabolic process [GO:0006081];cytoplasm [GO:0005737];cytosol [GO:0005829];extracellular exosome [GO:0070062];glyc…	SUBCELLULAR LOCATION: Cytoplasm, cytosol {ECO:0000250|UniProtKB:Q9JLJ3}.	17	17	17	44.1	44.1	44.1	53.801	0	96.741	9566000000	200
Q8TCD5;J3KSY6;J3KRC4	NT5C;NT5C;NT5C		NT5C_HUMAN;J3KSY6_HUMAN;J3KRC4_HUMAN	NT5C DNT1 UMPH2;NT5C;NT5C	5'(3')-deoxyribonucleotidase, cytosolic type (EC 3.1.3.-) (Cytosolic 5',3'-pyrimidine nucleotidase) (Deoxy-5'-nucleotidase 1) (dNT-1);5'(3')-deoxyribonucleotidase, cytosolic type;5'(3')-deoxyribonucleotidase, cytosolic type	26.4318	26.4043	26.1925	26.7689	25.6104	26.0804	26.2453	26.2769	26.1116	26.0261	26.2899	26.2314	26.089	25.7643	26.2433	25.8703	25.9694	25.8925	24.9104	25.3774	25.1651	25.4122	24.5821	24.8581	deoxyribonucleotide catabolic process [GO:0009264];dephosphorylation [GO:0016311];purine nucleotide catabolic process [GO:0006195];pyrimidine deoxyribonucleotide catabolic process [GO:0009223];pyrimidine nucleoside catabolic process [GO:0046135]	cytoplasm [GO:0005737];cytosol [GO:0005829];extracellular exosome [GO:0070062];nucleus [GO:0005634]	5'-nucleotidase activity [GO:0008253];metal ion binding [GO:0046872];nucleotidase activity [GO:0008252];pyrimidine nucleotide binding [GO:0019103]	HUMAN		3D-structure;Alternative splicing;Complete proteome;Cytoplasm;Direct protein sequencing;Hydrolase;Magnesium;Metal-binding;Nucleotide metabolism;Nucleotide-binding;Phosphoprotein;Polymorphism;Proteomics identification;Reference proteome	1 out of 5;5 out of 5	5'-nucleotidase activity [GO:0008253];cytoplasm [GO:0005737];cytosol [GO:0005829];deoxyribonucleotide catabolic process [GO:0009264];dephosphorylation [GO:0016311];extracellular exosome [GO:0070062];metal ion binding [GO:0046872];nucleotidase activity [GO:0008252];nucleus [GO:0005634];purine nucleotide catabolic process [GO:0006195];pyrimidine deoxyribonucleotide catabolic process [GO:0009223];py…	SUBCELLULAR LOCATION: Cytoplasm.	17	17	17	75.1	75.1	75.1	23.382	0	76.372	3062300000	122
A0A0H3NIL5	rplA	SL1344_4089	A0A0H3NIL5_SALTS	rplA SL1344_4089	50S ribosomal protein L1	NaN	NaN	NaN	NaN	25.8676	25.7898	27.2174	26.9953	25.982	26.1397	27.4542	27.4482	27.5838	27.4678	28.1972	28.5089	28.2674	28.0072	28.3274	28.2477	28.558	28.0416	29.1362	28.7386	regulation of translation [GO:0006417];translation [GO:0006412]	large ribosomal subunit [GO:0015934]	rRNA binding [GO:0019843];structural constituent of ribosome [GO:0003735];tRNA binding [GO:0000049]	SALTS		Complete proteome;Repressor;Ribonucleoprotein;Ribosomal protein;RNA-binding;rRNA-binding;Translation regulation;tRNA-binding	2 out of 5	large ribosomal subunit [GO:0015934];regulation of translation [GO:0006417];rRNA binding [GO:0019843];structural constituent of ribosome [GO:0003735];translation [GO:0006412];tRNA binding [GO:0000049]		10	10	10	54.3	54.3	54.3	24.728	0	65.625	8694100000	185
A0A0H3NV54	rplJ	SL1344_4090	A0A0H3NV54_SALTS	rplJ SL1344_4090	50S ribosomal protein L10	NaN	NaN	NaN	NaN	24.6156	24.4153	25.3933	24.9371	24.6213	24.1681	25.9324	25.7539	26.1891	26.1597	27.6101	27.2806	27.0357	26.7226	27.1349	26.9919	27.1341	26.7696	27.8226	27.5863	ribosome biogenesis [GO:0042254];translation [GO:0006412]	large ribosomal subunit [GO:0015934]	large ribosomal subunit rRNA binding [GO:0070180];structural constituent of ribosome [GO:0003735]	SALTS		Complete proteome;Ribonucleoprotein;Ribosomal protein;RNA-binding;rRNA-binding	2 out of 5	large ribosomal subunit [GO:0015934];large ribosomal subunit rRNA binding [GO:0070180];ribosome biogenesis [GO:0042254];structural constituent of ribosome [GO:0003735];translation [GO:0006412]		9	9	9	60	60	60	17.8	0	39.704	3562400000	68
A0A0H3NNY9	rplK	SL1344_4088	A0A0H3NNY9_SALTS	rplK SL1344_4088	50S ribosomal protein L11	NaN	NaN	NaN	NaN	23.9036	24.0711	24.9992	24.9885	23.8043	23.9167	25.5925	25.6382	25.5136	25.6659	27.1239	27.1279	26.7383	26.886	26.826	27.2595	27.1979	26.9688	28.0887	27.5113	translation [GO:0006412]	ribosome [GO:0005840]	large ribosomal subunit rRNA binding [GO:0070180];structural constituent of ribosome [GO:0003735]	SALTS		Complete proteome;Methylation;Ribonucleoprotein;Ribosomal protein;RNA-binding;rRNA-binding	2 out of 5	large ribosomal subunit rRNA binding [GO:0070180];ribosome [GO:0005840];structural constituent of ribosome [GO:0003735];translation [GO:0006412]		7	7	7	66.9	66.9	66.9	14.875	0	11.502	3322300000	63
A0A0H3NGI3	rplM	SL1344_3317	A0A0H3NGI3_SALTS	rplM SL1344_3317	50S ribosomal protein L13	NaN	NaN	25.7341	NaN	25.2078	25.4306	26.3904	26.1931	25.4641	25.7107	26.4797	26.6716	26.5849	26.8247	25.5302	27.293	27.3684	26.2286	27.4224	26.9228	27.6568	27.0895	28.1668	26.5191	translation [GO:0006412]	ribosome [GO:0005840]	structural constituent of ribosome [GO:0003735]	SALTS		Complete proteome;Ribonucleoprotein;Ribosomal protein	2 out of 5	ribosome [GO:0005840];structural constituent of ribosome [GO:0003735];translation [GO:0006412]		13	13	13	80.3	80.3	80.3	16.018	0	40.831	4582200000	180
A0A0H3NMF3	rplN	SL1344_3397	A0A0H3NMF3_SALTS	rplN SL1344_3397	50S ribosomal protein L14	NaN	22.499	NaN	NaN	NaN	24.9625	26.2726	26.5133	25.5845	25.1804	26.8397	26.4679	26.0681	26.2466	27.2752	27.752	26.9696	26.6071	27.2839	26.1754	27.3945	27.0401	28.2558	27.5147	translation [GO:0006412]	large ribosomal subunit [GO:0015934]	rRNA binding [GO:0019843];structural constituent of ribosome [GO:0003735]	SALTS		Complete proteome;Ribonucleoprotein;Ribosomal protein;RNA-binding;rRNA-binding	2 out of 5	large ribosomal subunit [GO:0015934];rRNA binding [GO:0019843];structural constituent of ribosome [GO:0003735];translation [GO:0006412]		7	7	7	61.8	61.8	61.8	13.568	0	59.833	4217200000	76
A0A0H3NGQ1	rplO	SL1344_3388	A0A0H3NGQ1_SALTS	rplO SL1344_3388	50S ribosomal protein L15	NaN	NaN	NaN	NaN	NaN	24.3532	24.7559	24.6444	22.9507	NaN	24.8204	24.6786	26.9426	NaN	27.9577	25.9991	28.2526	NaN	29.0935	29.1272	27.0408	26.7358	27.4683	26.6544	translation [GO:0006412]	large ribosomal subunit [GO:0015934]	rRNA binding [GO:0019843];structural constituent of ribosome [GO:0003735]	SALTS		Complete proteome;Ribonucleoprotein;Ribosomal protein;RNA-binding;rRNA-binding	2 out of 5	large ribosomal subunit [GO:0015934];rRNA binding [GO:0019843];structural constituent of ribosome [GO:0003735];translation [GO:0006412]		7	7	7	53.5	53.5	53.5	14.966	0	17.027	4568800000	50
A0A0H3NIE3	rplP	SL1344_3400	A0A0H3NIE3_SALTS	rplP SL1344_3400	50S ribosomal protein L16	NaN	NaN	NaN	NaN	NaN	24.6292	25.9062	25.7864	24.9786	24.7048	26.3234	26.2295	25.696	26.1826	26.7062	27.3261	27.1965	27.1447	27.2328	26.9902	27.9102	27.7727	27.9915	27.4184	translation [GO:0006412]	ribosome [GO:0005840]	rRNA binding [GO:0019843];structural constituent of ribosome [GO:0003735];tRNA binding [GO:0000049]	SALTS		Complete proteome;Ribonucleoprotein;Ribosomal protein;RNA-binding;rRNA-binding;tRNA-binding	2 out of 5	ribosome [GO:0005840];rRNA binding [GO:0019843];structural constituent of ribosome [GO:0003735];translation [GO:0006412];tRNA binding [GO:0000049]		6	6	6	47.1	47.1	47.1	15.194	0	79.167	4032000000	123
A0A0H3NGP7	rplQ	SL1344_3381	A0A0H3NGP7_SALTS	rplQ SL1344_3381	50S ribosomal protein L17	NaN	NaN	NaN	NaN	24.6914	25.0309	26.0726	25.4074	25.0015	25.2433	26.7075	26.2225	26.3334	26.3962	27.2056	27.5178	27.0513	27.0274	27.0612	26.9415	27.6988	27.4008	28.2202	27.6283	translation [GO:0006412]	ribosome [GO:0005840]	structural constituent of ribosome [GO:0003735]	SALTS		Complete proteome;Ribonucleoprotein;Ribosomal protein	2 out of 5	ribosome [GO:0005840];structural constituent of ribosome [GO:0003735];translation [GO:0006412]		4	4	4	26.8	26.8	26.8	14.394	0	10.978	4238400000	77
A0A0H3NGR0	rl18	SL1344_3391	A0A0H3NGR0_SALTS	rl18 rplR SL1344_3391	50S ribosomal protein L18	NaN	NaN	NaN	NaN	NaN	NaN	NaN	NaN	NaN	NaN	NaN	NaN	NaN	23.0007	23.1976	22.9865	23.8096	23.0042	22.9989	22.7799	NaN	23.066	24.2162	23.1204	translation [GO:0006412]	ribosome [GO:0005840]	rRNA binding [GO:0019843];structural constituent of ribosome [GO:0003735]	SALTS		Coiled coil;Complete proteome;Ribonucleoprotein;Ribosomal protein;RNA-binding;rRNA-binding	2 out of 5	ribosome [GO:0005840];rRNA binding [GO:0019843];structural constituent of ribosome [GO:0003735];translation [GO:0006412]		4	4	4	33.3	33.3	33.3	12.77	0	8.9161	202980000	20
A0A0H3NKR1	rpl19	SL1344_2646	A0A0H3NKR1_SALTS	rpl19 rplS SL1344_2646	50S ribosomal protein L19	NaN	NaN	NaN	NaN	24.6402	24.4537	25.8205	25.6227	24.8642	24.9891	26.4481	25.8529	25.9921	26.0149	26.381	27.1344	26.934	26.6674	26.9402	27.0277	27.2778	26.8283	27.7292	27.576	translation [GO:0006412]	ribosome [GO:0005840]	structural constituent of ribosome [GO:0003735]	SALTS		Complete proteome;Ribonucleoprotein;Ribosomal protein	2 out of 5	ribosome [GO:0005840];structural constituent of ribosome [GO:0003735];translation [GO:0006412]		9	9	9	70.4	70.4	70.4	13.13	0	52.71	3482900000	87
A0A0H3NSU0	rplB	SL1344_3404	A0A0H3NSU0_SALTS	rplB SL1344_3404	50S ribosomal protein L2	22.0809	NaN	NaN	NaN	25.7615	26.0803	27.1293	26.7208	26.0429	26.3228	27.7615	27.3606	27.3735	27.2719	28.164	28.7783	27.9461	28.09	28.5848	28.4438	28.6009	27.9206	29.3462	28.5226	translation [GO:0006412]	large ribosomal subunit [GO:0015934]	rRNA binding [GO:0019843];structural constituent of ribosome [GO:0003735];transferase activity [GO:0016740]	SALTS		Complete proteome;Ribonucleoprotein;Ribosomal protein;RNA-binding;rRNA-binding	2 out of 5	large ribosomal subunit [GO:0015934];rRNA binding [GO:0019843];structural constituent of ribosome [GO:0003735];transferase activity [GO:0016740];translation [GO:0006412]		18	18	18	64.8	64.8	64.8	29.82	0	59.749	9198900000	287
A0A0H3NAS0	rpl20	SL1344_1270	A0A0H3NAS0_SALTS	rpl20 rplT SL1344_1270	50S ribosomal protein L20	NaN	NaN	NaN	22.754	23.5651	24.1927	24.7488	24.4773	23.7996	24.6238	25.8666	25.3481	24.5085	24.1147	23.7332	26.607	27.0163	25.965	25.8436	24.6974	27.5795	26.191	28.0014	26.1936	ribosomal large subunit assembly [GO:0000027];translation [GO:0006412]	ribosome [GO:0005840]	rRNA binding [GO:0019843];structural constituent of ribosome [GO:0003735]	SALTS		Complete proteome;Ribonucleoprotein;Ribosomal protein;RNA-binding;rRNA-binding	2 out of 5	ribosomal large subunit assembly [GO:0000027];ribosome [GO:0005840];rRNA binding [GO:0019843];structural constituent of ribosome [GO:0003735];translation [GO:0006412]		8	8	8	55.1	55.1	55.1	13.497	0	13.434	2297000000	45
A0A0H3NM85	rplU	SL1344_3276	A0A0H3NM85_SALTS	rplU SL1344_3276	50S ribosomal protein L21	NaN	NaN	NaN	NaN	NaN	NaN	NaN	24.7429	NaN	NaN	24.8757	25.2327	NaN	NaN	NaN	25.4622	25.6448	25.4401	25.4134	25.6697	26.0102	25.9162	26.0209	25.8257	translation [GO:0006412]	ribosome [GO:0005840]	rRNA binding [GO:0019843];structural constituent of ribosome [GO:0003735]	SALTS		Complete proteome;Ribonucleoprotein;Ribosomal protein;RNA-binding;rRNA-binding	2 out of 5	ribosome [GO:0005840];rRNA binding [GO:0019843];structural constituent of ribosome [GO:0003735];translation [GO:0006412]		3	3	3	24.3	24.3	24.3	11.578	0	5.1852	1239400000	7
A0A0H3NMF7	rplV	SL1344_3402	A0A0H3NMF7_SALTS	rplV SL1344_3402	50S ribosomal protein L22	NaN	NaN	NaN	NaN	24.9297	24.3978	26.202	26.4915	25.7213	25.8772	27.2764	27.0994	26.997	27.4548	27.8601	27.937	28.0324	28.2193	28.2798	28.2121	28.5783	27.5823	29.039	28.3503	translation [GO:0006412]	large ribosomal subunit [GO:0015934]	rRNA binding [GO:0019843];structural constituent of ribosome [GO:0003735]	SALTS		Complete proteome;Ribonucleoprotein;Ribosomal protein;RNA-binding;rRNA-binding	2 out of 5	large ribosomal subunit [GO:0015934];rRNA binding [GO:0019843];structural constituent of ribosome [GO:0003735];translation [GO:0006412]		12	12	12	67.3	67.3	67.3	12.226	0	101.38	7376800000	101
A0A0H3NGR5	rplX	SL1344_3396	A0A0H3NGR5_SALTS	rplX SL1344_3396	50S ribosomal protein L24	NaN	NaN	NaN	NaN	24.9632	25.0576	25.9421	26.271	25.4488	25.5859	26.6179	26.7617	27.0318	27.1393	26.4309	27.6161	27.5754	26.9372	26.7748	27.0183	27.6738	27.236	27.6637	27.3387	translation [GO:0006412]	ribosome [GO:0005840]	rRNA binding [GO:0019843];structural constituent of ribosome [GO:0003735]	SALTS		Complete proteome;Ribonucleoprotein;Ribosomal protein;RNA-binding;rRNA-binding	2 out of 5	ribosome [GO:0005840];rRNA binding [GO:0019843];structural constituent of ribosome [GO:0003735];translation [GO:0006412]		6	6	6	66.3	66.3	66.3	11.316	0	65.679	3984600000	76
A0A0H3NNN3	rplY	SL1344_2201	A0A0H3NNN3_SALTS	rplY SL1344_2201	50S ribosomal protein L25	NaN	NaN	NaN	NaN	26.1332	24.6668	25.9004	25.4175	NaN	24.7711	26.1818	25.9193	25.8699	25.7934	26.0414	26.7424	26.9135	26.8171	26.7822	26.8472	27.1879	26.7205	27.6608	27.3552	translation [GO:0006412]	ribosome [GO:0005840]	5S rRNA binding [GO:0008097];structural constituent of ribosome [GO:0003735]	SALTS		Complete proteome;Ribonucleoprotein;Ribosomal protein;RNA-binding;rRNA-binding	2 out of 5	5S rRNA binding [GO:0008097];ribosome [GO:0005840];structural constituent of ribosome [GO:0003735];translation [GO:0006412]		8	8	8	78.7	78.7	78.7	10.541	0	32.899	3370900000	70
A0A0H3NGE3	rpmA	SL1344_3275	A0A0H3NGE3_SALTS	rpmA SL1344_3275	50S ribosomal protein L27	NaN	NaN	NaN	NaN	NaN	NaN	NaN	23.0582	NaN	NaN	22.4978	23.4816	NaN	23.2584	22.972	23.7785	23.8085	NaN	23.7704	23.8297	24.1873	NaN	24.5044	23.2205	translation [GO:0006412]	ribosome [GO:0005840]	structural constituent of ribosome [GO:0003735]	SALTS		Complete proteome;Ribonucleoprotein;Ribosomal protein	1 out of 5	ribosome [GO:0005840];structural constituent of ribosome [GO:0003735];translation [GO:0006412]		4	4	4	47.1	47.1	47.1	9.1244	0	8.5595	314590000	29
A0A0H3NHF0	rpmB	SL1344_3694	A0A0H3NHF0_SALTS	rpmB SL1344_3694	50S ribosomal protein L28	NaN	NaN	NaN	NaN	NaN	NaN	24.8818	24.447	NaN	NaN	25.0159	NaN	NaN	25.1634	NaN	26.159	NaN	25.8772	26.1555	25.5404	25.592	25.3657	26.8624	26.2352	translation [GO:0006412]	ribosome [GO:0005840]	structural constituent of ribosome [GO:0003735]	SALTS		Complete proteome;Ribonucleoprotein;Ribosomal protein	1 out of 5	ribosome [GO:0005840];structural constituent of ribosome [GO:0003735];translation [GO:0006412]		6	6	6	47.4	47.4	47.4	9.0504	0	11.741	1310500000	43
A0A0H3NST4	rpmC	SL1344_3399	A0A0H3NST4_SALTS	rpmC SL1344_3399	50S ribosomal protein L29	NaN	NaN	NaN	NaN	NaN	23.5901	23.7976	23.7541	NaN	NaN	24.1502	23.3871	23.5545	23.7354	26.3092	25.7164	24.3145	24.4255	24.8214	24.5085	24.1848	24.3471	25.8578	24.517	translation [GO:0006412]	ribosome [GO:0005840]	structural constituent of ribosome [GO:0003735]	SALTS		Coiled coil;Complete proteome;Ribonucleoprotein;Ribosomal protein	2 out of 5	ribosome [GO:0005840];structural constituent of ribosome [GO:0003735];translation [GO:0006412]		2	2	2	25.4	25.4	25.4	7.2604	0	41.938	797040000	14
A0A0H3NMG1	rplC	SL1344_3407	A0A0H3NMG1_SALTS	rplC SL1344_3407	50S ribosomal protein L3	NaN	NaN	NaN	NaN	23.6125	23.7246	25.0302	24.191	23.69	23.7917	26.0508	25.4876	25.4433	25.3182	25.2214	26.6877	26.4941	26.2109	26.7537	27.1132	26.5779	26.421	27.4686	27.1947	translation [GO:0006412]	ribosome [GO:0005840]	rRNA binding [GO:0019843];structural constituent of ribosome [GO:0003735]	SALTS		Complete proteome;Methylation;Ribonucleoprotein;Ribosomal protein;RNA-binding;rRNA-binding	2 out of 5	ribosome [GO:0005840];rRNA binding [GO:0019843];structural constituent of ribosome [GO:0003735];translation [GO:0006412]		6	6	6	42.6	42.6	42.6	22.247	0	44.778	2555800000	70
A0A0H3NP62	yfcB	SL1344_2354	A0A0H3NP62_SALTS	yfcB prmB SL1344_2354	50S ribosomal protein L3 glutamine methyltransferase (L3 MTase) (EC 2.1.1.298) (N5-glutamine methyltransferase PrmB)	NaN	NaN	NaN	NaN	NaN	NaN	NaN	NaN	NaN	NaN	NaN	NaN	NaN	NaN	NaN	NaN	NaN	NaN	NaN	NaN	NaN	NaN	23.8702	NaN	peptidyl-glutamine methylation [GO:0018364]		nucleic acid binding [GO:0003676];protein-glutamine N-methyltransferase activity [GO:0036009];site-specific DNA-methyltransferase (adenine-specific) activity [GO:0009007]	SALTS		Complete proteome;Methyltransferase;S-adenosyl-L-methionine;Transferase	2 out of 5	nucleic acid binding [GO:0003676];peptidyl-glutamine methylation [GO:0018364];protein-glutamine N-methyltransferase activity [GO:0036009];site-specific DNA-methyltransferase (adenine-specific) activity [GO:0009007]		2	2	2	13.5	13.5	13.5	35.063	0.00017986	4.2437	121840000	5
A0A0H3NSS0	rpmD	SL1344_3389	A0A0H3NSS0_SALTS	rpmD SL1344_3389	50S ribosomal protein L30	NaN	NaN	NaN	NaN	24.1612	24.517	25.5158	24.8154	23.953	24.3268	26.2699	25.2137	25.8404	26.36	26.3189	27.437	26.3637	27.0113	27.5283	26.2712	26.4894	27.028	28.3834	27.6632	translation [GO:0006412]	large ribosomal subunit [GO:0015934]	structural constituent of ribosome [GO:0003735]	SALTS		Complete proteome;Ribonucleoprotein;Ribosomal protein	2 out of 5	large ribosomal subunit [GO:0015934];structural constituent of ribosome [GO:0003735];translation [GO:0006412]		6	6	6	62.7	62.7	62.7	6.5137	0	14.774	3490300000	61
A0A0H3NI90	rpmE	SL1344_4045	A0A0H3NI90_SALTS	rpmE SL1344_4045	50S ribosomal protein L31	NaN	NaN	NaN	NaN	NaN	NaN	24.484	NaN	NaN	NaN	24.7367	NaN	NaN	NaN	NaN	25.8445	24.4994	NaN	25.1767	25.162	25.3073	25.1611	26.9324	26.2243	translation [GO:0006412]	ribosome [GO:0005840]	metal ion binding [GO:0046872];rRNA binding [GO:0019843];structural constituent of ribosome [GO:0003735]	SALTS		Complete proteome;Metal-binding;Ribonucleoprotein;Ribosomal protein;RNA-binding;rRNA-binding;Zinc	2 out of 5	metal ion binding [GO:0046872];ribosome [GO:0005840];rRNA binding [GO:0019843];structural constituent of ribosome [GO:0003735];translation [GO:0006412]		4	4	4	74.3	74.3	74.3	7.7188	0	60.319	981790000	21
A0A0H3NDP7	rpmE2	SL1344_0462	A0A0H3NDP7_SALTS	rpmE2 SL1344_0462	50S ribosomal protein L31 type B	NaN	NaN	NaN	NaN	NaN	NaN	NaN	NaN	22.1896	22.4586	NaN	22.8559	23.7768	24.1618	22.3032	23.8905	24.9082	23.9464	23.4292	22.2004	24.4052	24.2953	NaN	23.7104	translation [GO:0006412]	ribosome [GO:0005840]	structural constituent of ribosome [GO:0003735]	SALTS		Complete proteome;Ribonucleoprotein;Ribosomal protein	2 out of 5	ribosome [GO:0005840];structural constituent of ribosome [GO:0003735];translation [GO:0006412]		5	5	5	75.6	75.6	75.6	9.8149	0.00017615	3.863	348490000	34
A0A0H3NK87	rpl32	SL1344_1128	A0A0H3NK87_SALTS	rpl32 rpmF SL1344_1128	50S ribosomal protein L32	NaN	NaN	NaN	NaN	24.17	23.7567	24.7014	24.3823	23.9584	24.2553	25.0013	25.3794	25.4049	25.586	25.4209	25.0211	25.5357	25.473	25.656	26.1124	25.14	24.9365	26.2845	25.359	translation [GO:0006412]	large ribosomal subunit [GO:0015934]	structural constituent of ribosome [GO:0003735]	SALTS		Complete proteome;Ribonucleoprotein;Ribosomal protein	2 out of 5	large ribosomal subunit [GO:0015934];structural constituent of ribosome [GO:0003735];translation [GO:0006412]		3	3	3	45.6	45.6	45.6	6.4463	0	39.62	1381700000	64
A0A0H3NJ43	rpmG	SL1344_3693	A0A0H3NJ43_SALTS	rpmG SL1344_3693	50S ribosomal protein L33	NaN	NaN	NaN	NaN	24.5395	24.8684	25.6145	25.4767	24.6787	24.8242	26.3193	26.2302	26.3039	26.0131	25.0173	26.6782	26.8737	26.6898	26.8782	26.1368	26.7494	26.9038	27.6822	27.3218	translation [GO:0006412]	ribosome [GO:0005840]	structural constituent of ribosome [GO:0003735]	SALTS		Complete proteome;Ribonucleoprotein;Ribosomal protein	1 out of 5	ribosome [GO:0005840];structural constituent of ribosome [GO:0003735];translation [GO:0006412]		6	6	6	80	80	80	6.3715	0	30.463	4848800000	61
A0A0H3NJC8	rpmH	SL1344_3806	A0A0H3NJC8_SALTS	rpmH SL1344_3806	50S ribosomal protein L34	NaN	NaN	NaN	NaN	NaN	NaN	24.6454	NaN	NaN	NaN	NaN	NaN	25.293	24.6061	25.1537	25.9763	25.2485	25.303	25.2358	24.8448	25.427	NaN	26.29	25.7549	translation [GO:0006412]	ribosome [GO:0005840]	structural constituent of ribosome [GO:0003735]	SALTS		Complete proteome;Ribonucleoprotein;Ribosomal protein	1 out of 5	ribosome [GO:0005840];structural constituent of ribosome [GO:0003735];translation [GO:0006412]		4	4	4	47.8	47.8	47.8	5.3803	0.00017809	4.0818	1057600000	26
A0A0H3NCI5	rpl35	SL1344_1269	A0A0H3NCI5_SALTS	rpl35 rpmI SL1344_1269	50S ribosomal protein L35	NaN	NaN	NaN	NaN	NaN	22.2354	NaN	NaN	NaN	NaN	NaN	22.5165	22.4488	22.0033	23.4614	22.5524	23.08	22.8393	22.5507	22.5817	23.0768	NaN	23.1744	23.0483	translation [GO:0006412]	ribosome [GO:0005840]	structural constituent of ribosome [GO:0003735]	SALTS		Complete proteome;Ribonucleoprotein;Ribosomal protein	2 out of 5	ribosome [GO:0005840];structural constituent of ribosome [GO:0003735];translation [GO:0006412]		1	1	1	20	20	20	7.2888	0.0026604	2.1463	182610000	15
A0A0H3NGS5	rplD	SL1344_3406	A0A0H3NGS5_SALTS	rplD SL1344_3406	50S ribosomal protein L4	NaN	NaN	NaN	NaN	25.1051	25.4085	26.4964	26.2741	25.5652	25.534	26.8781	26.7046	26.8803	26.6975	27.4597	27.8612	27.7292	27.7315	27.8684	27.7399	28.4034	27.6191	28.5801	27.9969	translation [GO:0006412]	ribosome [GO:0005840]	rRNA binding [GO:0019843];structural constituent of ribosome [GO:0003735]	SALTS		Complete proteome;Ribonucleoprotein;Ribosomal protein;RNA-binding;rRNA-binding	2 out of 5	ribosome [GO:0005840];rRNA binding [GO:0019843];structural constituent of ribosome [GO:0003735];translation [GO:0006412]		12	12	12	64.2	64.2	64.2	22.086	0	178.41	6084400000	192
A0A0H3NIE0	rplE	SL1344_3395	A0A0H3NIE0_SALTS	rplE SL1344_3395	50S ribosomal protein L5	NaN	NaN	NaN	NaN	26.6905	26.9372	28.1348	27.8027	26.8098	27.0517	28.3542	28.336	28.0758	28.3076	29.2405	29.4141	29.2824	29.185	29.312	29.2618	30.2618	29.4633	30.2542	29.6194	translation [GO:0006412]	ribosome [GO:0005840]	rRNA binding [GO:0019843];structural constituent of ribosome [GO:0003735];tRNA binding [GO:0000049]	SALTS		Complete proteome;Ribonucleoprotein;Ribosomal protein;RNA-binding;rRNA-binding;tRNA-binding	2 out of 5	ribosome [GO:0005840];rRNA binding [GO:0019843];structural constituent of ribosome [GO:0003735];translation [GO:0006412];tRNA binding [GO:0000049]		14	14	14	70.9	70.9	70.9	20.317	0	124.09	19409000000	313
A0A0H3NMF0	rplF	SL1344_3392	A0A0H3NMF0_SALTS	rplF SL1344_3392	50S ribosomal protein L6	NaN	NaN	NaN	NaN	25.9792	25.7104	26.9566	26.949	26.2438	25.9968	27.3395	27.2617	27.3866	26.9937	27.8368	28.2393	28.1014	27.7889	27.883	27.8989	28.5107	28.1085	29.0339	28.7314	translation [GO:0006412]	ribosome [GO:0005840]	rRNA binding [GO:0019843];structural constituent of ribosome [GO:0003735]	SALTS		Complete proteome;Ribonucleoprotein;Ribosomal protein;RNA-binding;rRNA-binding	2 out of 5	ribosome [GO:0005840];rRNA binding [GO:0019843];structural constituent of ribosome [GO:0003735];translation [GO:0006412]		10	10	10	66.1	66.1	66.1	18.859	0	70.352	7683100000	176
A0A0H3NK81	rplL	SL1344_4091	A0A0H3NK81_SALTS	rplL SL1344_4091	50S ribosomal protein L7/L12	NaN	NaN	NaN	NaN	24.7298	24.287	25.6615	25.2913	25.1901	24.8371	26.4907	26.2866	25.7141	26.097	27.5555	27.2385	26.9309	26.7532	26.438	26.898	26.8776	26.8533	27.1295	27.241	translation [GO:0006412]	ribosome [GO:0005840]	structural constituent of ribosome [GO:0003735]	SALTS		Coiled coil;Complete proteome;Ribonucleoprotein;Ribosomal protein	2 out of 5	ribosome [GO:0005840];structural constituent of ribosome [GO:0003735];translation [GO:0006412]		11	11	11	88.4	88.4	88.4	12.299	0	48.003	3788800000	256
A0A0H3NPN3	rplI	SL1344_4327	A0A0H3NPN3_SALTS	rplI SL1344_4327	50S ribosomal protein L9	NaN	NaN	NaN	NaN	25.1996	25.6217	27.0954	26.1616	25.9059	25.5747	27.2849	27.1554	27.2089	27.0933	27.8957	28.5649	27.934	27.8218	28.0407	28.2965	28.4071	27.8176	28.991	28.6101	translation [GO:0006412]	ribosome [GO:0005840]	rRNA binding [GO:0019843];structural constituent of ribosome [GO:0003735]	SALTS		Complete proteome;Ribonucleoprotein;Ribosomal protein;RNA-binding;rRNA-binding	2 out of 5	ribosome [GO:0005840];rRNA binding [GO:0019843];structural constituent of ribosome [GO:0003735];translation [GO:0006412]		13	13	13	79.2	79.2	79.2	15.784	0	56.72	7953600000	123
Q8IZH2	XRN1		XRN1_HUMAN	XRN1 SEP1	5'-3' exoribonuclease 1 (EC 3.1.13.-) (Strand-exchange protein 1 homolog)	26.4801	25.2099	26.0769	26.3109	25.721	25.8394	25.8653	25.8645	25.657	25.6412	25.9116	25.9349	25.895	25.5964	25.4094	25.8627	25.9501	26.0312	26.007	25.767	26.2614	26.3129	26.1151	25.3477	cellular response to cycloheximide [GO:0071409];cellular response to puromycin [GO:1905795];histone mRNA catabolic process [GO:0071044];negative regulation of telomere maintenance via telomerase [GO:0032211];negative regulation of translation [GO:0017148];nuclear mRNA surveillance [GO:0071028];nuclear-transcribed mRNA catabolic process [GO:0000956];regulation of mRNA stability [GO:0043488];respon…	cytosol [GO:0005829];dendrite [GO:0030425];membrane [GO:0016020];neuronal cell body [GO:0043025];nucleus [GO:0005634];P-body [GO:0000932];plasma membrane [GO:0005886];synapse [GO:0045202]	5'-3' exoribonuclease activity [GO:0004534];G-quadruplex DNA binding [GO:0051880];G-quadruplex RNA binding [GO:0002151];RNA binding [GO:0003723];telomerase RNA binding [GO:0070034]	HUMAN		Alternative splicing;Complete proteome;Cytoplasm;DNA-binding;Exonuclease;Hydrolase;Nuclease;Phosphoprotein;Polymorphism;Reference proteome;RNA-binding;Tumor suppressor	5 out of 5	5'-3' exoribonuclease activity [GO:0004534];cellular response to cycloheximide [GO:0071409];cellular response to puromycin [GO:1905795];cytosol [GO:0005829];dendrite [GO:0030425];G-quadruplex DNA binding [GO:0051880];G-quadruplex RNA binding [GO:0002151];histone mRNA catabolic process [GO:0071044];membrane [GO:0016020];negative regulation of telomere maintenance via telomerase [GO:0032211];negati…	SUBCELLULAR LOCATION: Cytoplasm {ECO:0000269|PubMed:12515382, ECO:0000269|PubMed:14580940, ECO:0000269|PubMed:9802570}. Note=Discrete foci at the inner surface of the cell membrane.	21	21	4	14.8	14.8	4.5	194.1	0	31.57	2863400000	118
[truncated: 6,420 more rows]
[truncated: 12 more columns]
