# Supplementary material for: Shift in vacuolar to cytosolic regime of infecting Salmonella from a dual proteome perspective
Source: PLoS Pathog. 2023 Aug 3;19(8):e1011183. doi: 10.1371/journal.ppat.1011183 (PMC10426988; doi:10.1371/journal.ppat.1011183)
Supplement: S7 Table — Term enrichment was determined using the 1D annotation enrichment algorithm embedded in the Perseus software suite and p-values were corrected for multiple hypotheses testing using the Benjamini and Hochberg false discovery rate. (XLSX) [file ppat.1011183.s015.xlsx]

## Sheet: Table_S7
	Name	Type	control	2 hpi	4 hpi	8 hpi	16 hpi	24 hpi
	rRNA processing [GO:0006364]	Gene ontology (biological process)						0.396338
	cell adhesion [GO:0007155]	Gene ontology (biological process)						0.43812
	extracellular matrix organization [GO:0030198]	Gene ontology (biological process)						0.577864
	leukocyte migration [GO:0050900]	Gene ontology (biological process)						0.672467
	mRNA processing [GO:0006397]	Gene ontology (biological process)	0.444274
	protein polyubiquitination [GO:0000209]	Gene ontology (biological process)		0.476719
	interleukin-1-mediated signaling pathway [GO:0070498]	Gene ontology (biological process)		0.508563
	actin cytoskeleton [GO:0015629]	Gene ontology (cellular component)						-0.329788
	cytosol [GO:0005829]	Gene ontology (cellular component)		0.217362	0.198909	0.182253	-0.220557	-0.285353
	cytoplasm [GO:0005737]	Gene ontology (cellular component)		0.139693	0.129005		-0.160492	-0.202678
	extracellular exosome [GO:0070062]	Gene ontology (cellular component)	-0.151783	0.199272	0.200119	0.195173	-0.138412	-0.152593
	nucleus [GO:0005634]	Gene ontology (cellular component)						-0.145879
	membrane [GO:0016020]	Gene ontology (cellular component)						0.127645
	endoplasmic reticulum [GO:0005783]	Gene ontology (cellular component)						0.279691
	endoplasmic reticulum membrane [GO:0005789]	Gene ontology (cellular component)					0.246842	0.320748
	mitochondrial inner membrane [GO:0005743]	Gene ontology (cellular component)	-0.307204					0.323101
	cell surface [GO:0009986]	Gene ontology (cellular component)						0.384075
	endoplasmic reticulum lumen [GO:0005788]	Gene ontology (cellular component)						0.385488
	integral component of membrane [GO:0016021]	Gene ontology (cellular component)		-0.304158	-0.254225		0.369876	0.434574
	collagen-containing extracellular matrix [GO:0062023]	Gene ontology (cellular component)					0.369513	0.440927
	integral component of plasma membrane [GO:0005887]	Gene ontology (cellular component)					0.414124	0.457303
	blood microparticle [GO:0072562]	Gene ontology (cellular component)						0.514734
	external side of plasma membrane [GO:0009897]	Gene ontology (cellular component)					0.510584	0.544949
	small-subunit processome [GO:0032040]	Gene ontology (cellular component)						0.610268
	mitochondrial nucleoid [GO:0042645]	Gene ontology (cellular component)						0.719268
	mitochondrion [GO:0005739]	Gene ontology (cellular component)	-0.183634
	nuclear speck [GO:0016607]	Gene ontology (cellular component)	0.302607
	secretory granule lumen [GO:0034774]	Gene ontology (cellular component)		0.444607			-0.433828
	ficolin-1-rich granule lumen [GO:1904813]	Gene ontology (cellular component)		0.459929			-0.431316
	tertiary granule lumen [GO:1904724]	Gene ontology (cellular component)		0.753472	0.641782
	Golgi membrane [GO:0000139]	Gene ontology (cellular component)					0.275025
	cytosol [GO:0005829]	Gene ontology (GO)		0.217362	0.198909	0.182253	-0.220557	-0.285353
	cytoplasm [GO:0005737]	Gene ontology (GO)		0.139693	0.129005		-0.160492	-0.202678
	extracellular exosome [GO:0070062]	Gene ontology (GO)		0.199272	0.200119	0.195173	-0.138412	-0.152593
	nucleus [GO:0005634]	Gene ontology (GO)						-0.145879
	endoplasmic reticulum [GO:0005783]	Gene ontology (GO)						0.279691
	endoplasmic reticulum membrane [GO:0005789]	Gene ontology (GO)					0.246842	0.320748
	mitochondrial inner membrane [GO:0005743]	Gene ontology (GO)	-0.307204					0.323101
	cell surface [GO:0009986]	Gene ontology (GO)						0.384075
	rRNA processing [GO:0006364]	Gene ontology (GO)						0.396338
	integral component of membrane [GO:0016021]	Gene ontology (GO)		-0.304158	-0.254225		0.369876	0.434574
	cell adhesion [GO:0007155]	Gene ontology (GO)						0.43812
	collagen-containing extracellular matrix [GO:0062023]	Gene ontology (GO)						0.440927
	integral component of plasma membrane [GO:0005887]	Gene ontology (GO)					0.414124	0.457303
	blood microparticle [GO:0072562]	Gene ontology (GO)						0.514734
	external side of plasma membrane [GO:0009897]	Gene ontology (GO)						0.544949
	extracellular matrix organization [GO:0030198]	Gene ontology (GO)						0.577864
	leukocyte migration [GO:0050900]	Gene ontology (GO)					0.591583	0.672467
	mitochondrial nucleoid [GO:0042645]	Gene ontology (GO)						0.719268
	collagen binding [GO:0005518]	Gene ontology (GO)						0.788915
	cell adhesion mediated by integrin [GO:0033627]	Gene ontology (GO)						0.893125
	translation [GO:0006412]	Gene ontology (GO)	-0.358132
	mitochondrion [GO:0005739]	Gene ontology (GO)	-0.183634
	nuclear speck [GO:0016607]	Gene ontology (GO)	0.302607
	mRNA processing [GO:0006397]	Gene ontology (GO)	0.444274
	neutrophil degranulation [GO:0043312]	Gene ontology (GO)		0.256703
	secretory granule lumen [GO:0034774]	Gene ontology (GO)		0.444607			-0.433828
	ficolin-1-rich granule lumen [GO:1904813]	Gene ontology (GO)		0.459929			-0.431316
	protein polyubiquitination [GO:0000209]	Gene ontology (GO)		0.476719
	interleukin-1-mediated signaling pathway [GO:0070498]	Gene ontology (GO)		0.508563
	tertiary granule lumen [GO:1904724]	Gene ontology (GO)		0.753472
	epithelial cell differentiation [GO:0030855]	Gene ontology (GO)			0.736802
	virus receptor activity [GO:0001618]	Gene ontology (GO)					0.640426
	interferon-gamma-mediated signaling pathway [GO:0060333]	Gene ontology (GO)					0.918973
	virus receptor activity [GO:0001618]	Gene ontology (molecular function)					0.640426
	Lyase	keywords					-0.507872	-0.373977
	Actin-binding	keywords						-0.309483
	Cytoplasm	keywords		0.172153	0.14313	0.181354	-0.21641	-0.27843
	Acetylation	keywords		0.183364	0.209264	0.112476	-0.177126	-0.20335
	3D-structure	keywords		0.157829	0.149436	0.110173	-0.129229	-0.148381
	Direct protein sequencing	keywords	-0.102382	0.154633	0.155393	0.134115		-0.139255
	Phosphoprotein	keywords	0.20051					-0.122121
	Polymorphism	keywords		-0.119438	-0.130196		0.122927	0.140281
	Mitochondrion	keywords	-0.212548			-0.157603		0.210569
	Membrane	keywords	-0.115891	-0.150183	-0.12322		0.191229	0.213074
	Endoplasmic reticulum	keywords		-0.175842			0.204648	0.300925
	Disulfide bond	keywords		-0.196326	-0.180272		0.253721	0.305743
	Immunity	keywords					0.349231	0.309658
	Transit peptide	keywords	-0.240752					0.315778
	Secreted	keywords		-0.232783			0.281618	0.316341
	Innate immunity	keywords						0.341635
	Cell adhesion	keywords		-0.312577				0.385014
	rRNA processing	keywords						0.404429
	Glycoprotein	keywords		-0.319106	-0.248513		0.334555	0.416772
	Signal	keywords		-0.277075	-0.196452		0.299956	0.424659
	Signal-anchor	keywords		-0.350886	-0.346131		0.38459	0.467598
	Transmembrane helix	keywords		-0.317217	-0.25498		0.408585	0.476337
	Transmembrane	keywords		-0.315083	-0.263738		0.415211	0.482869
	Receptor	keywords					0.446706	0.488536
	Host cell receptor for virus entry	keywords					0.617526	0.535997
	Antiviral defense	keywords					0.532547	0.552655
	EGF-like domain	keywords						0.649283
	Integrin	keywords						0.794163
	Proteasome	keywords	-0.461152	0.465909
	Mitochondrion inner membrane	keywords	-0.334735
	Ribonucleoprotein	keywords	-0.324735
	Ribosomal protein	keywords	-0.322689
	GTP-binding	keywords	-0.281867
	Oxidoreductase	keywords	-0.246772	0.202865
	Protein transport	keywords	-0.198514
	Transport	keywords	-0.177188
	Alternative splicing	keywords	0.10681
	Nucleus	keywords	0.14132
	Isopeptide bond	keywords	0.143954
	Ubl conjugation	keywords	0.151081
	Zinc	keywords	0.216678
	DNA-binding	keywords	0.229919
	Transcription	keywords	0.232063
	Transcription regulation	keywords	0.242178
	Coiled coil	keywords	0.244325	-0.17312	-0.192038
	Repressor	keywords	0.273041
	Zinc-finger	keywords	0.323943		-0.216337	-0.272735
	Ribosome biogenesis	keywords		-0.435293			0.423506
	NADP	keywords		0.365838
